# Supplementary material for: Grape‐Seed Proanthocyanidin Extract (GSPE) Modulates Diurnal Rhythms of Hepatic Metabolic Genes and Metabolites, and Reduces Lipid Deposition in Cafeteria‐Fed Rats in a Time‐of‐Day‐Dependent Manner
Source: Mol Nutr Food Res. 2024 Nov 11;68(23):2400554. doi: 10.1002/mnfr.202400554 (PMC11653167; doi:10.1002/mnfr.202400554)
Supplement: Supplementary file 2 — Supporting Information [file MNFR-68-2400554-s003.xlsx]

## Sheet: ZT 0
			Table S1- Comparative analysis of liver biomarkers rhythmicity and statistical estimates between STD-VH and CAF-VH at ZT 0 and ZT12.
ZT0 STD-VH vs. CAF-VH	Presence of rhythmicity (p-value) for STD	Presence of rhythmicity (p-value) for CAF-VH	STD mesor estimate	CAF-VH mesor estimate	Mesor difference estimate	P-value for mesor difference	STD amplitude estimate	CAF-VH amplitude estimate	Amplitude difference estimate	P-value for amplitude difference	STD peak time hours	CAF-VH peak time hours	Phase difference estimate	P-value for difference in phase	Shared period estimate	Change for Amplitude	Change for Phase	Change for Mesor
Cholesterol	0.0382673	0.733517	1.19124	1.3883	0.19706	0.000264662	0.0639105	0.0208657	-0.0430448	0.520499	12.9957	3.52668	-9.46902	0.302319	24	NO CHANGE	NO CHANGE	UP
Tryglicerides	0.152169	0.0854023	2.22552	3.49683	1.27131	1.38523e-09	0.140229	0.324309	0.184081	0.3589	10.4094	6.70438	-3.70499	0.378563	24	NO CHANGE	NO CHANGE	UP
Total lipid liver content	0.0012874	0.572337	5.89788	6.40421	0.506334	2.18084e-05	0.314475	0.0668614	-0.247614	0.0822357	17.1731	11.4358	-5.73726	0.307247	24	NO CHANGE	NO CHANGE	UP
Liver weight	0.0155611	0.0011959	4.08565	4.37009	0.284439	3.03794e-06	0.144585	0.180649	0.0360635	0.600187	9.35997	16.3085	6.94853	0.000228828	24	NO CHANGE	DELAY	UP
ZT0 CAF-VH vs. CAF-GSPE	Presence of rhythmicity (p-value) for CAF_VH	Presence of rhythmicity (p-value) for CAF_GSPE	CAF_VH mesor estimate	CAF_GSPE mesor estimate	Mesor difference estimate	P-value for mesor difference	CAF_VH amplitude estimate	CAF_GSPE amplitude estimate	Amplitude difference estimate	P-value for amplitude difference	CAF_VH peak time hours	CAF_GSPE peak time hours	Phase difference estimate	P-value for difference in phase	Shared period estimate	Change for Amplitude	Change for Phase	Change for Mesor
Cholesterol	0.733515	0.515169	1.3883	1.41095	0.0226532	0.740383	0.0208657	0.0489869	0.0281212	0.767553	3.52667	17.9207	-9.60595	0.478303	24	NO CHANGE	NO CHANGE	NO CHANGE
Tryglicerides	0.0854018	0.625738	3.49683	3.38191	-0.114921	0.527856	0.32431	0.0853529	-0.238957	0.337146	6.70431	17.8605	11.1562	0.23553	24	NO CHANGE	NO CHANGE	NO CHANGE
Total lipid liver content	0.572331	0.342295	6.40421	6.36375	-0.0404625	0.731262	0.0668613	0.117432	0.0505707	0.762783	11.4358	16.6858	5.24992	0.492761	24	NO CHANGE	NO CHANGE	NO CHANGE
Liver weight	0.0011959	0.019022	4.37009	4.27095	-0.0991412	0.137245	0.180648	0.225299	0.0446515	0.631079	16.3085	10.6071	-5.70142	0.00300592	24	NO CHANGE	ADVANCE	NO CHANGE
ZT0 STD-VH vs. CAF-GSPE	Presence of rhythmicity (p-value) for STD	Presence of rhythmicity (p-value) for CAF_GSPE	STD mesor estimate	CAF_GSPE mesor estimate	Mesor difference estimate	P-value for mesor difference	STD amplitude estimate	CAF_GSPE amplitude estimate	Amplitude difference estimate	P-value for amplitude difference	STD peak time hours	CAF_GSPE peak time hours	Phase difference estimate	P-value for difference in phase	Shared period estimate	Change for Amplitude	Change for Phase	Change for Mesor
Cholesterol	0.0382673	0.515169	1.19124	1.41095	0.219713	0.000517912	0.0639101	0.0489869	-0.0149232	0.847477	12.9958	17.9207	4.92494	0.383428	24	NO CHANGE	NO CHANGE	UP
Tryglicerides	0.152169	0.625737	2.22552	3.38191	1.15639	1.45743e-08	0.140229	0.0853529	-0.0548762	0.773202	10.4094	17.8605	7.45112	0.347931	24	NO CHANGE	NO CHANGE	UP
Total lipid liver content	0.0012874	0.342295	5.89788	6.36375	0.465872	0.000110711	0.314475	0.117436	-0.197039	0.173286	17.1731	16.6857	-0.487418	0.892013	24	NO CHANGE	NO CHANGE	UP
Liver weight	0.0155611	0.0190221	4.08565	4.27095	0.185298	0.0113195	0.144585	0.225299	0.0807144	0.410317	9.35997	10.6071	1.2471	0.5586	24	NO CHANGE	NO CHANGE	UP

## Sheet: ZT 12
ZT12 STD-VH vs. CAF-VH	Presence of rhythmicity (p-value) for STD	Presence of rhythmicity (p-value) for CAF-VH	STD mesor estimate	CAF-VH mesor estimate	Mesor difference estimate	P-value for mesor difference	STD amplitude estimate	CAF-VH amplitude estimate	Amplitude difference estimate	P-value for amplitude difference	STD peak time hours	CAF-VH peak time hours	Phase difference estimate	P-value for difference in phase	Shared period estimate	Change for Amplitude	Change for Phase	Change for Mesor
Cholesterol	0.0342663	0.58928	1.12257	1.31012	0.187547	0.000226454	0.0638016	0.0309107	-0.0328908	0.600366	19.007	17.7463	-1.26074	0.835787	24	NO CHANGE	NO CHANGE	UP
Tryglicerides	0.455049	0.540598	2.14053	3.59232	1.45178	3.06969e-09	0.147624	0.0882468	-0.0593772	0.80195	1.64173	23.2013	-2.44047	0.76458	24	NO CHANGE	NO CHANGE	UP
Total lipid liver content	0.105318	0.0912697	6.0338	6.54121	0.507407	5.2927e-06	0.155965	0.158785	0.00281976	0.982172	19.8568	22.2954	2.43861	0.426168	24	NO CHANGE	NO CHANGE	UP
Liver weight	0.0047629	0.288653	3.99465	4.40296	0.408309	3.26319e-07	0.161849	0.0778369	-0.0840124	0.331889	2.83347	2.72614	-0.107334	0.974078	24	NO CHANGE	NO CHANGE	UP
ZT12 CAF-VH vs. CAF-GSPE	Presence of rhythmicity (p-value) for CAF_VH	Presence of rhythmicity (p-value) for CAF_GSPE	CAF_VH mesor estimate	CAF_GSPE mesor estimate	Mesor difference estimate	P-value for mesor difference	CAF_VH amplitude estimate	CAF_GSPE amplitude estimate	Amplitude difference estimate	P-value for amplitude difference	CAF_VH peak time hours	CAF_GSPE peak time hours	Phase difference estimate	P-value for difference in phase	Shared period estimate	Change for Amplitude	Change for Phase	Change for Mesor
Cholesterol	0.589279	0.68137	1.31012	1.23836	-0.0717619	0.167111	0.0309108	0.0186887	-0.012222	0.865417	17.7463	11.628	-6.1183	0.616175	24	NO CHANGE	NO CHANGE	NO CHANGE
Tryglicerides	0.540602	0.421744	3.59232	3.30733	-0.284992	0.0588959	0.0882474	0.122763	0.034516	0.866953	23.2013	7.38221	8.18091	0.297158	24	NO CHANGE	NO CHANGE	NO CHANGE
Total lipid liver content	0.0912697	0.220861	6.54121	6.35657	-0.184633	0.0267935	0.158785	0.0878947	-0.0708899	0.524391	22.2954	17.3052	-4.99023	0.218488	24	NO CHANGE	NO CHANGE	DOWN
Liver weight	0.288653	0.000727353	4.40296	4.30061	-0.102351	0.110249	0.0778369	0.228785	0.150948	0.0965123	2.72614	6.82643	4.10029	0.21257	24	NO CHANGE	NO CHANGE	NO CHANGE
ZT12 STD-VH vs. CAF-GSPE	Presence of rhythmicity (p-value) for STD	Presence of rhythmicity (p-value) for CAF_GSPE	STD mesor estimate	CAF_GSPE mesor estimate	Mesor difference estimate	P-value for mesor difference	STD amplitude estimate	CAF_GSPE amplitude estimate	Amplitude difference estimate	P-value for amplitude difference	STD peak time hours	CAF_GSPE peak time hours	Phase difference estimate	P-value for difference in phase	Shared period estimate	Change for Amplitude	Change for Phase	Change for Mesor
Cholesterol	0.0342662	0.681388	1.12257	1.23836	0.115785	0.00411243	0.0638015	0.0186875	-0.045114	0.393927	19.007	11.628	-7.37909	0.355112	24	NO CHANGE	NO CHANGE	UP
Tryglicerides	0.455049	0.421743	2.14053	3.30733	1.16679	2.37421e-07	0.147623	0.12276	-0.0248627	0.918103	1.64178	7.38206	5.74028	0.393623	24	NO CHANGE	NO CHANGE	UP
Total lipid liver content	0.105316	0.220861	6.0338	6.35657	0.322774	0.000522633	0.155965	0.0878947	-0.0680701	0.553611	19.8568	17.3052	-2.55163	0.54474	24	NO CHANGE	NO CHANGE	UP
Liver weight	0.0047629	0.000727353	3.99465	4.30061	0.305958	1.76027e-06	0.161849	0.228785	0.0669359	0.351679	2.83347	6.82643	3.99296	0.0102677	24	NO CHANGE	DELAY	UP
