# Supplementary material for: Grape‐Seed Proanthocyanidin Extract (GSPE) Modulates Diurnal Rhythms of Hepatic Metabolic Genes and Metabolites, and Reduces Lipid Deposition in Cafeteria‐Fed Rats in a Time‐of‐Day‐Dependent Manner
Source: Mol Nutr Food Res. 2024 Nov 11;68(23):2400554. doi: 10.1002/mnfr.202400554 (PMC11653167; doi:10.1002/mnfr.202400554)
Supplement: Supplementary file 3 — Supporting Information [file MNFR-68-2400554-s001.xlsx]

## Sheet: ZT 0
Table S2- Comparative analysis of metabolic genes rhythmicity and statistical estimates between STD-VH and CAF-VH at ZT 0 and ZT12.
ID	Presence of rhythmicity (p-value) for STD	Presence of rhythmicity (p-value) for CAF-VH	STD mesor estimate	CAF-VH mesor estimate	Mesor difference estimate	P-value for mesor difference	STD amplitude estimate	CAF-VH amplitude estimate	Amplitude difference estimate	P-value for amplitude difference	STD peak time hours	CAF-VH peak time hours	Phase difference estimate	P-value for difference in phase	Shared period estimate	Change for Amplitude	Change for Phase	Change for Mesor
Acaca	0.145905	0.085066	0.932618	0.867526	-0.065092	0.31702	0.117342	0.0910519	-0.0262903	0.773078	8.07523	18.1919	10.1167	0.00608577	24	NO CHANGE	NO CHANGE	NO CHANGE
Fasn	0.0403705	0.143059	0.685551	0.376143	-0.309408	0.00573917	0.248302	0.150248	-0.0980537	0.503305	3.67695	20.1755	-7.50146	0.0201305	24	NO CHANGE	NO CHANGE	DOWN
Cd36	0.0596617	0.0938444	0.745051	0.902372	0.157321	0.181351	0.180226	0.244091	0.0638644	0.701585	1.22425	0.804938	-0.419308	0.888433	24	NO CHANGE	NO CHANGE	NO CHANGE
Fatp5	0.605128	0.0171635	0.843959	1.01263	0.168675	0.0128248	0.0365258	0.154823	0.118297	0.196575	23.5306	18.6118	-4.9188	0.474718	24	NO CHANGE	NO CHANGE	UP
SREBP-1c	0.00963035	0.0719583	0.622819	0.502167	-0.120652	0.161617	0.287784	0.138744	-0.149041	0.219435	3.5022	8.48509	4.98289	0.0624462	24	NO CHANGE	NO CHANGE	NO CHANGE
Ppara	0.00359768	0.0112655	1.14461	1.52714	0.382531	0.00021608	0.292954	0.280427	-0.0125278	0.921541	11.4737	12.5295	1.05574	0.535097	24	NO CHANGE	NO CHANGE	UP
G6pc	0.0516883	0.0233504	0.810347	0.542995	-0.267352	0.023826	0.276498	0.231887	-0.0446111	0.779244	2.71838	22.878	-3.84041	0.120813	24	NO CHANGE	NO CHANGE	DOWN
G6pdh	0.00199902	0.121301	0.76343	0.456475	-0.306955	0.000119227	0.317765	0.081513	-0.236252	0.0208506	4.93757	9.04346	4.10589	0.222485	24	DOWN	NO CHANGE	DOWN
Glut2	0.034555	0.00170484	1.24488	1.544	0.299128	0.0244072	0.320007	0.472029	0.152022	0.405315	12.2547	15.258	3.00336	0.102255	24	NO CHANGE	NO CHANGE	UP
Cyp7a1	0.537563	0.000108576	0.822066	0.443437	-0.378629	0.00143441	0.0897916	0.270038	0.180247	0.240834	14.1571	11.5306	-2.62657	0.585807	24	NO CHANGE	NO CHANGE	DOWN
Pgc1a	0.229119	0.10558	0.928082	0.753793	-0.174289	0.056948	0.118993	0.139334	0.0203405	0.870685	15.2931	12.8046	-2.48853	0.50636	24	NO CHANGE	NO CHANGE	NO CHANGE
Sirt-1	0.0380524	0.0173781	0.954438	1.12356	0.169123	0.00194704	0.141085	0.11374	-0.0273452	0.704574	8.21235	17.9103	9.69797	7.74529e-05	24	NO CHANGE	DELAY	UP
ID	Presence of rhythmicity (p-value) for CAF_VH	Presence of rhythmicity (p-value) for CAF_GSPE	CAF_VH mesor estimate	CAF_GSPE mesor estimate	Mesor difference estimate	P-value for mesor difference	CAF_VH amplitude estimate	CAF_GSPE amplitude estimate	Amplitude difference estimate	P-value for amplitude difference	CAF_VH peak time hours	CAF_GSPE peak time hours	Phase difference estimate	P-value for difference in phase	Shared period estimate	Change for Amplitude	Change for Phase	Change for Mesor
Acaca	0.085066	0.00209651	0.867526	0.84386	-0.0236668	0.668145	0.0910519	0.240322	0.14927	0.0669697	18.1919	23.1179	4.92598	0.0513423	24	NO CHANGE	NO CHANGE	NO CHANGE
Fasn	0.143059	0.00999925	0.376143	0.365629	-0.0105147	0.908891	0.150252	0.262167	0.111915	0.398195	20.1756	23.3838	3.20829	0.232796	24	NO CHANGE	NO CHANGE	NO CHANGE
Cd36	0.0938444	0.0110072	0.902372	0.833557	-0.0688153	0.549785	0.244091	0.240548	-0.00354315	0.982465	0.804909	21.4065	-3.39845	0.193898	24	NO CHANGE	NO CHANGE	NO CHANGE
Fatp5	0.0171634	0.0915891	1.01263	0.993167	-0.019467	0.726268	0.154823	0.0932107	-0.0616126	0.427083	18.6118	19.2289	0.617075	0.822512	24	NO CHANGE	NO CHANGE	NO CHANGE
SREBP-1c	0.0719582	0.000596712	0.502167	0.501678	-0.000488645	0.993558	0.138744	0.203077	0.0643334	0.456925	8.48509	3.50729	-4.9778	0.0186511	24	NO CHANGE	NO CHANGE	NO CHANGE
Ppara	0.0112655	0.0473656	1.52714	1.44919	-0.0779511	0.42031	0.280427	0.209842	-0.0705844	0.604567	12.5295	15.9683	3.43883	0.126146	24	NO CHANGE	NO CHANGE	NO CHANGE
G6pc	0.0233504	0.0319191	0.542995	0.535953	-0.0070416	0.936886	0.231887	0.212976	-0.0189106	0.882419	22.878	1.86818	2.99021	0.168433	24	NO CHANGE	NO CHANGE	NO CHANGE
G6pdh	0.121299	0.0396417	0.456475	0.451292	-0.00518211	0.924266	0.081513	0.140397	0.0588838	0.455178	9.04346	1.72899	-7.31447	0.0173898	24	NO CHANGE	NO CHANGE	NO CHANGE
Glut2	0.00170491	0.00178674	1.544	1.2289	-0.315108	0.00581487	0.472029	0.304937	-0.167092	0.265876	15.258	13.5622	-1.69583	0.291523	24	NO CHANGE	NO CHANGE	DOWN
Cyp7a1	0.000108577	0.00155586	0.443437	0.332217	-0.11122	0.0367688	0.270038	0.216292	-0.0537464	0.465831	11.5306	12.6146	1.08404	0.34228	24	NO CHANGE	NO CHANGE	DOWN
Pgc1a	0.10558	0.0448983	0.753793	0.718028	-0.0357654	0.605972	0.139334	0.11316	-0.0261748	0.787387	12.8046	16.8842	4.07955	0.188518	24	NO CHANGE	NO CHANGE	NO CHANGE
Sirt-1	0.0173781	0.0423336	1.12356	1.09363	-0.0299319	0.513126	0.113741	0.106701	-0.00703989	0.911494	17.9103	19.7201	1.80976	0.430266	24	NO CHANGE	NO CHANGE	NO CHANGE
ID	Presence of rhythmicity (p-value) for STD	Presence of rhythmicity (p-value) for CAF_GSPE	STD mesor estimate	CAF_GSPE mesor estimate	Mesor difference estimate	P-value for mesor difference	STD amplitude estimate	CAF_GSPE amplitude estimate	Amplitude difference estimate	P-value for amplitude difference	STD peak time hours	CAF_GSPE peak time hours	Phase difference estimate	P-value for difference in phase	Shared period estimate	Change for Amplitude	Change for Phase	Change for Mesor
Acaca	0.145905	0.00209651	0.932618	0.84386	-0.0887588	0.211697	0.117342	0.240322	0.12298	0.225364	8.07523	23.1179	-8.95737	0.00128313	24	NO CHANGE	NO CHANGE	NO CHANGE
Fasn	0.0403705	0.00999925	0.685551	0.365629	-0.319923	0.00304898	0.248302	0.262167	0.0138648	0.921101	3.67695	23.3839	-4.29309	0.0460588	24	NO CHANGE	ADVANCE	DOWN
Cd36	0.0596617	0.0110072	0.745051	0.833557	0.0885055	0.293349	0.180226	0.240548	0.0603215	0.613658	1.22425	21.4065	-3.81775	0.0871132	24	NO CHANGE	NO CHANGE	NO CHANGE
Fatp5	0.605128	0.0915893	0.843959	0.993167	0.149208	0.0239662	0.0365258	0.0932107	0.0566849	0.516589	23.5306	19.2289	-4.30172	0.539287	24	NO CHANGE	NO CHANGE	UP
SREBP-1c	0.00963044	0.000596712	0.622819	0.501678	-0.121141	0.122582	0.287784	0.203077	-0.0847072	0.438988	3.5022	3.50731	0.005112	0.997686	24	NO CHANGE	NO CHANGE	NO CHANGE
Ppara	0.00359768	0.0473656	1.14461	1.44919	0.30458	0.00207657	0.292955	0.209842	-0.0831127	0.513639	11.4738	15.9683	4.49452	0.0333932	24	NO CHANGE	DELAY	UP
G6pc	0.051688	0.0319197	0.810347	0.535953	-0.274394	0.0207105	0.276498	0.212976	-0.0635218	0.694241	2.71838	1.86818	-0.850201	0.734028	24	NO CHANGE	NO CHANGE	DOWN
G6pdh	0.00199902	0.0396417	0.76343	0.451292	-0.312138	0.000231434	0.317765	0.140397	-0.177368	0.102128	4.93757	1.72899	-3.20858	0.143781	24	NO CHANGE	NO CHANGE	DOWN
Glut2	0.034555	0.00178672	1.24488	1.2289	-0.01598	0.884234	0.32001	0.304937	-0.015073	0.923567	12.2546	13.5622	1.30758	0.486208	24	NO CHANGE	NO CHANGE	NO CHANGE
Cyp7a1	0.537563	0.00155585	0.822066	0.332217	-0.489849	0.000152295	0.0897916	0.216292	0.1265	0.431547	14.1571	12.6146	-1.54252	0.758776	24	NO CHANGE	NO CHANGE	DOWN
Pgc1a	0.229117	0.0448982	0.928082	0.718028	-0.210054	0.0120678	0.118993	0.11316	-0.00583382	0.957679	15.2931	16.8842	1.591	0.666612	24	NO CHANGE	NO CHANGE	DOWN
Sirt-1	0.0380524	0.0423341	0.954438	1.09363	0.139191	0.0139224	0.141085	0.106699	-0.0343867	0.652494	8.21235	19.72	11.5077	5.80677e-05	24	NO CHANGE	DELAY	UP

## Sheet: ZT 12
ID	Presence of rhythmicity (p-value) for STD	Presence of rhythmicity (p-value) for CAF-VH	STD mesor estimate	CAF-VH mesor estimate	Mesor difference estimate	P-value for mesor difference	STD amplitude estimate	CAF-VH amplitude estimate	Amplitude difference estimate	P-value for amplitude difference	STD peak time hours	CAF-VH peak time hours	Phase difference estimate	P-value for difference in phase	Shared period estimate	Change for Amplitude	Change for Phase	Change for Mesor
Acaca	0.919039	0.0122895	0.854324	0.869309	0.0149854	0.853825	0.00945354	0.1981	0.188647	0.109657	2.74083	19.0136	-7.72727	0.814353	24	NO CHANGE	NO CHANGE	NO CHANGE
Fasn	0.0532067	0.000599534	0.612586	0.529657	-0.0829292	0.428374	0.249337	0.389491	0.140155	0.345169	2.267	21.0075	-5.25951	0.00939207	24	NO CHANGE	NO CHANGE	NO CHANGE
Cd36	0.100764	0.141129	0.912608	0.925951	0.0133428	0.906636	0.187754	0.185998	-0.00175544	0.991293	5.96951	3.23324	-2.73627	0.408467	24	NO CHANGE	NO CHANGE	NO CHANGE
Fatp5	0.0110453	0.486336	0.943588	1.09006	0.146472	0.00322334	0.0741999	0.0420698	-0.0321301	0.618988	20.6539	11.01	-9.64387	0.0509008	24	NO CHANGE	NO CHANGE	UP
SREBP-1c	0.00468253	0.0166569	0.79745	1.22845	0.430999	8.44531e-05	0.328696	0.243549	-0.0851468	0.521576	5.12089	6.68369	1.5628	0.395504	24	NO CHANGE	NO CHANGE	UP
Ppara	1.49483e-05	0.00193636	1.49298	1.61305	0.120068	0.228457	0.59504	0.406523	-0.188518	0.182598	13.1184	12.296	-0.822443	0.464473	24	NO CHANGE	NO CHANGE	NO CHANGE
G6pc	0.045757	0.00246368	0.831974	0.596537	-0.235437	0.0181413	0.236268	0.289654	0.0533865	0.689275	21.7691	0.153235	2.38417	0.231929	24	NO CHANGE	NO CHANGE	DOWN
G6pdh	0.0509619	0.374394	0.640787	0.470013	-0.170775	0.109187	0.259504	0.0749018	-0.184602	0.216082	3.99294	4.53561	0.542671	0.921657	24	NO CHANGE	NO CHANGE	NO CHANGE
Glut2	8.22081e-05	1.32075e-07	1.26481	1.33197	0.067158	0.233934	0.3809	0.397015	0.0161143	0.837809	12.5109	14.9201	2.40916	0.0041209	24	NO CHANGE	DELAY	NO CHANGE
Cyp7a1	0.00100565	8.63124e-05	1.41308	1.24879	-0.164286	0.336571	0.708222	0.93897	0.230748	0.339825	14.7	11.7995	-2.90053	0.0166741	24	NO CHANGE	ADVANCE	NO CHANGE
Pgc1a	0.00284776	0.0482983	1.33258	1.12484	-0.20774	0.0758364	0.475724	0.19979	-0.275934	0.0942629	13.7475	11.5728	-2.17473	0.359137	24	NO CHANGE	NO CHANGE	NO CHANGE
Sirt-1	0.018448	0.107294	1.10251	1.1839	0.0813864	0.105634	0.17618	0.0539093	-0.122271	0.0912703	14.0921	16.0099	1.91779	0.591401	24	NO CHANGE	NO CHANGE	NO CHANGE
ID	Presence of rhythmicity (p-value) for CAF_VH	Presence of rhythmicity (p-value) for CAF_GSPE	CAF_VH mesor estimate	CAF_GSPE mesor estimate	Mesor difference estimate	P-value for mesor difference	CAF_VH amplitude estimate	CAF_GSPE amplitude estimate	Amplitude difference estimate	P-value for amplitude difference	CAF_VH peak time hours	CAF_GSPE peak time hours	Phase difference estimate	P-value for difference in phase	Shared period estimate	Change for Amplitude	Change for Phase	Change for Mesor
Acaca	0.0122894	0.00128487	0.869309	0.921084	0.0517753	0.416119	0.1981	0.23121	0.0331095	0.711682	19.0136	22.3236	3.31007	0.0474589	24	NO CHANGE	DELAY	NO CHANGE
Fasn	0.000599534	0.00169475	0.529657	0.626265	0.0966079	0.311383	0.389491	0.394225	0.0047332	0.971741	21.0075	22.2159	1.20843	0.357506	24	NO CHANGE	NO CHANGE	NO CHANGE
Cd36	0.141129	0.0101955	0.925951	0.975521	0.0495701	0.666665	0.185998	0.326135	0.140137	0.391761	3.23324	2.77433	-0.45891	0.865852	24	NO CHANGE	NO CHANGE	NO CHANGE
Fatp5	0.48634	0.0861942	1.09006	1.17988	0.089818	0.166185	0.0420698	0.124583	0.0825128	0.363282	11.01	1.64117	-9.36886	0.133097	24	NO CHANGE	NO CHANGE	NO CHANGE
SREBP-1c	0.0166569	0.000842007	1.22845	1.10223	-0.126217	0.182267	0.243549	0.41147	0.167921	0.208666	6.68369	3.84851	-2.83517	0.103159	24	NO CHANGE	NO CHANGE	NO CHANGE
Ppara	0.00193635	0.000424581	1.61305	1.57355	-0.0395016	0.634121	0.406523	0.230388	-0.176135	0.14097	12.296	12.746	0.449974	0.775725	24	NO CHANGE	NO CHANGE	NO CHANGE
G6pc	0.00246368	0.000209242	0.596537	0.60964	0.0131028	0.858988	0.289654	0.34762	0.0579656	0.579398	0.153235	23.346	-0.807262	0.525195	24	NO CHANGE	NO CHANGE	NO CHANGE
G6pdh	0.374393	0.0110645	0.470013	0.540123	0.0701103	0.408759	0.0749013	0.253117	0.178216	0.143304	4.53547	2.43162	-2.10385	0.639623	24	NO CHANGE	NO CHANGE	NO CHANGE
Glut2	1.32076e-07	0.0257805	1.33197	1.35055	0.0185818	0.758558	0.397015	0.189351	-0.207664	0.0211055	14.9201	13.8839	-1.03624	0.445284	24	DOWN	NO CHANGE	NO CHANGE
Cyp7a1	8.63124e-05	0.0481598	1.24879	1.42645	0.177653	0.325459	0.93897	0.406359	-0.532611	0.0432795	11.7995	9.84198	-1.9575	0.290837	24	DOWN	NO CHANGE	NO CHANGE
Pgc1a	0.0482983	0.0148914	1.12484	1.12585	0.00100553	0.991079	0.19979	0.250813	0.0510234	0.693609	11.5728	13.8189	2.24608	0.30364	24	NO CHANGE	NO CHANGE	NO CHANGE
Sirt-1	0.107293	0.290468	1.1839	1.13727	-0.0466273	0.281459	0.0539091	0.0564386	0.00252949	0.966668	16.0099	20.5121	4.5022	0.288369	24	NO CHANGE	NO CHANGE	NO CHANGE
ID	Presence of rhythmicity (p-value) for STD	Presence of rhythmicity (p-value) for CAF_GSPE	STD mesor estimate	CAF_GSPE mesor estimate	Mesor difference estimate	P-value for mesor difference	STD amplitude estimate	CAF_GSPE amplitude estimate	Amplitude difference estimate	P-value for amplitude difference	STD peak time hours	CAF_GSPE peak time hours	Phase difference estimate	P-value for difference in phase	Shared period estimate	Change for Amplitude	Change for Phase	Change for Mesor
Acaca	0.919055	0.00128487	0.854324	0.921084	0.0667606	0.387131	0.00945361	0.23121	0.221756	0.0489279	2.74084	22.3236	-4.41721	0.886674	24	UP	NO CHANGE	NO CHANGE
Fasn	0.0532061	0.00169475	0.612586	0.626265	0.0136787	0.901104	0.249337	0.394225	0.144888	0.355934	2.267	22.2159	-4.05107	0.0505482	24	NO CHANGE	NO CHANGE	NO CHANGE
Cd36	0.10076	0.0101955	0.912608	0.975521	0.0629128	0.563305	0.187754	0.326132	0.138378	0.370915	5.96956	2.77431	-3.19526	0.216526	24	NO CHANGE	NO CHANGE	NO CHANGE
Fatp5	0.0110451	0.0861942	0.943588	1.17988	0.23629	8.14392e-05	0.0742002	0.124583	0.0503826	0.488112	20.6539	1.64114	4.98725	0.112381	24	NO CHANGE	NO CHANGE	UP
SREBP-1c	0.00468253	0.000842007	0.79745	1.10223	0.304782	0.00381623	0.328696	0.411469	0.0827738	0.547118	5.12088	3.84851	-1.27237	0.380757	24	NO CHANGE	NO CHANGE	UP
Ppara	1.49483e-05	0.000424581	1.49298	1.57355	0.0805662	0.272482	0.59504	0.230388	-0.364653	0.00135509	13.1184	12.746	-0.372469	0.772956	24	DOWN	NO CHANGE	NO CHANGE
G6pc	0.045757	0.000209243	0.831974	0.60964	-0.222335	0.0200825	0.236267	0.34762	0.111352	0.388444	21.7691	23.346	1.57691	0.377079	24	NO CHANGE	NO CHANGE	DOWN
G6pdh	0.0509619	0.0110645	0.640787	0.540123	-0.100664	0.344738	0.259504	0.253117	-0.00638623	0.965895	3.99294	2.43163	-1.56131	0.48521	24	NO CHANGE	NO CHANGE	NO CHANGE
Glut2	8.22078e-05	0.0257797	1.26481	1.35055	0.0857398	0.241669	0.380901	0.189351	-0.19155	0.0695745	12.5109	13.8839	1.37292	0.402194	24	NO CHANGE	NO CHANGE	NO CHANGE
Cyp7a1	0.00100564	0.0481602	1.41308	1.42645	0.0133667	0.940502	0.708222	0.40636	-0.301862	0.239638	14.7	9.84199	-4.85803	0.0179068	24	NO CHANGE	ADVANCE	NO CHANGE
Pgc1a	0.00284776	0.0148915	1.33258	1.12585	-0.206735	0.0761003	0.475725	0.250813	-0.224911	0.173763	13.7475	13.8189	0.0713541	0.970225	24	NO CHANGE	NO CHANGE	NO CHANGE
Sirt-1	0.018448	0.290467	1.10251	1.13727	0.034759	0.547071	0.176181	0.0564386	-0.119742	0.15555	14.0921	20.5121	6.42	0.118678	24	NO CHANGE	NO CHANGE	NO CHANGE
