# Supplementary material for: Grape‐Seed Proanthocyanidin Extract (GSPE) Modulates Diurnal Rhythms of Hepatic Metabolic Genes and Metabolites, and Reduces Lipid Deposition in Cafeteria‐Fed Rats in a Time‐of‐Day‐Dependent Manner
Source: Mol Nutr Food Res. 2024 Nov 11;68(23):2400554. doi: 10.1002/mnfr.202400554 (PMC11653167; doi:10.1002/mnfr.202400554)
Supplement: Supplementary file 4 — Supporting Information [file MNFR-68-2400554-s004.xlsx]

## Sheet: ZT 0
Table S3 - Comparative analysis of liver metabolomic rhythmicity and statistical estimates between STD-VH and CAF-VH at ZT 0 and ZT12.
ID	Presence of rhythmicity (p-value) for STD	Presence of rhythmicity (p-value) for CAF-VH	STD mesor estimate	CAF-VH mesor estimate	Mesor difference estimate	P-value for mesor difference	STD amplitude estimate	CAF-VH amplitude estimate	Amplitude difference estimate	P-value for amplitude difference	STD peak time hours	CAF-VH peak time hours	Phase difference estimate	P-value for difference in phase	Shared period estimate	Change for Amplitude	Change for Phase	Change for Mesor			Enrichment analysis
Fumaric acid	0.00149306	0.368375	2.9705	2.84389	-0.126603	0.322404	0.437622	0.130384	-0.307238	0.0953129	8.60127	7.18608	-1.41519	0.715217	24	NO CHANGE	NO CHANGE	NO CHANGE				total	expected	hits	Raw p	Holm p	FDR
Pyruvic acid	0.0033742	0.000239742	0.692031	0.511398	-0.180633	0.000158449	0.171886	0.161734	-0.0101525	0.862151	13.4881	16.1452	2.6571	0.0558713	24	NO CHANGE	NO CHANGE	DOWN			Glycine, serine and threonine metabolism	33	0.129	2	0.00634	0.507	0.507
d-Galactitol	0.00349448	0.00956516	0.0250033	0.0291483	0.004145	0.155063	0.0085299	0.00973178	0.00120187	0.766371	10.1184	16.5548	6.43644	0.000748522	24	NO CHANGE	DELAY	NO CHANGE			Ascorbate and aldarate metabolism	9	0.0351	1	0.0346	1	0.752
Lactic acid	0.0039455	0.00346371	4.37201	4.35589	-0.0161225	0.858538	0.340703	0.288307	-0.052396	0.682508	10.9586	16.364	5.40542	0.0017963	24	NO CHANGE	DELAY	NO CHANGE			Arginine biosynthesis	14	0.0546	1	0.0534	1	0.752
Glycerol-1-phosphate	0.00500166	0.516085	1.1994	1.27681	0.0774068	0.474448	0.27228	0.0850462	-0.187234	0.22555	9.23473	14.9491	5.71436	0.265209	24	NO CHANGE	NO CHANGE	NO CHANGE			Nicotinate and nicotinamide metabolism	15	0.0585	1	0.0572	1	0.752
Urea	0.00828695	0.601535	1.07491	0.738537	-0.336377	4.69861e-07	0.161661	0.026299	-0.135362	0.0696267	7.17617	11.4821	4.30598	0.56788	24	NO CHANGE	NO CHANGE	DOWN			Citrate cycle (TCA cycle)	20	0.078	1	0.0756	1	0.752
d-Mannonic acid	0.00984288	0.00126565	0.036562	0.0323219	-0.00424014	0.146393	0.00833978	0.0118805	0.00354072	0.384783	15.8211	17.9693	2.14822	0.18692	24	NO CHANGE	NO CHANGE	NO CHANGE			Pyruvate metabolism	23	0.0897	1	0.0865	1	0.752
Nicotinamide	0.0104566	0.00675279	0.808913	0.701995	-0.106918	0.038781	0.12124	0.181388	0.060148	0.394501	12.7723	18.4129	5.64059	0.00546889	24	NO CHANGE	DELAY	DOWN			Glycolysis / Gluconeogenesis	26	0.101	1	0.0973	1	0.752
4-Hydroxyproline	0.012778	0.0572196	0.22612	0.215631	-0.0104896	0.762517	0.0793402	0.0835404	0.00420017	0.931763	8.40084	16.2999	7.89902	0.00186142	24	NO CHANGE	NO CHANGE	NO CHANGE			Galactose metabolism	27	0.105	1	0.101	1	0.752
Hypoxanthine	0.0132137	0.00706878	0.131534	0.122161	-0.0093724	0.574049	0.0420123	0.0577651	0.0157528	0.504646	15.2747	18.9176	3.64289	0.0597934	24	NO CHANGE	NO CHANGE	NO CHANGE			Alanine, aspartate and glutamate metabolism	28	0.109	1	0.104	1	0.752
Citric acid	0.0135729	0.00177961	0.355381	0.368826	0.0134452	0.8078	0.183821	0.167675	-0.0161455	0.836326	6.24019	6.60348	0.36329	0.831169	24	NO CHANGE	NO CHANGE	NO CHANGE			Lipoic acid metabolism	28	0.109	1	0.104	1	0.752
Malic acid	0.0137658	0.215409	1.78307	1.92319	0.140115	0.254805	0.299069	0.174302	-0.124767	0.469986	7.85212	7.185	-0.667115	0.828681	24	NO CHANGE	NO CHANGE	NO CHANGE			Inositol phosphate metabolism	30	0.117	1	0.112	1	0.752
Alanine	0.0145384	0.0206798	3.05684	3.15651	0.0996693	0.274533	0.263343	0.223532	-0.0398108	0.755075	9.39297	17.4462	8.0532	0.0004393	24	NO CHANGE	DELAY	NO CHANGE			Glyoxylate and dicarboxylate metabolism	31	0.121	1	0.115	1	0.752
Ornithine	0.0148666	0.408293	0.11023	0.101795	-0.00843453	0.581203	0.0491074	0.010452	-0.0386554	0.0818247	8.18114	0.913966	-7.26718	0.20904	24	NO CHANGE	NO CHANGE	NO CHANGE			Cysteine and methionine metabolism	33	0.129	1	0.122	1	0.752
Oxoproline	0.0152184	0.143319	7.35802	6.8118	-0.546218	0.0823172	0.813355	0.487434	-0.325921	0.452626	19.8356	17.1911	-2.64459	0.347013	24	NO CHANGE	NO CHANGE	NO CHANGE			Arginine and proline metabolism	36	0.14	1	0.133	1	0.758
Inosine	0.0180447	0.011588	0.497889	0.492035	-0.00585428	0.926958	0.135404	0.217566	0.0821612	0.366744	15.8961	17.0171	1.12105	0.598236	24	NO CHANGE	NO CHANGE	NO CHANGE			Steroid biosynthesis	41	0.16	1	0.15	1	0.766
Glucose 6-phosphate	0.0217809	0.00321266	0.0673316	0.0694415	0.00210988	0.907374	0.0567412	0.047073	-0.00966818	0.706524	5.49663	8.62375	3.12712	0.110639	24	NO CHANGE	NO CHANGE	NO CHANGE			Tyrosine metabolism	42	0.164	1	0.153	1	0.766
Sedoheptulose	0.0229104	0.0107731	0.0218135	0.0185323	-0.00328125	0.148637	0.00648009	0.00548589	-0.000994201	0.752335	7.63515	16.6185	8.98331	0.000137189	24	NO CHANGE	DELAY	NO CHANGE			Primary bile acid biosynthesis	46	0.179	1	0.167	1	0.785
Fructose 6-phosphate	0.0234361	0.0028581	0.029546	0.0296161	7.01415e-05	0.992075	0.0223291	0.0172497	-0.00507938	0.611924	5.55781	8.43298	2.87517	0.153801	24	NO CHANGE	NO CHANGE	NO CHANGE			Purine metabolism	70	0.273	1	0.244	1	1
Phosphoric acid	0.0254648	0.000990863	5.5125	5.47618	-0.0363202	0.43638	0.112244	0.200111	0.0878669	0.187927	14.5717	18.1974	3.62574	0.0535224	24	NO CHANGE	NO CHANGE	NO CHANGE			Steroid hormone biosynthesis	87	0.339	1	0.295	1	1
myo-Inositol	0.0327663	0.0240085	0.389833	0.290012	-0.0998203	9.78311e-05	0.066635	0.0328644	-0.0337707	0.281709	11.9794	17.7784	5.799	0.0495415	24	NO CHANGE	DELAY	DOWN
Xanthosine	0.0340189	0.00445335	0.0746876	0.0767932	0.00210559	0.864672	0.0295217	0.0411866	0.0116649	0.50609	15.0935	17.3298	2.23626	0.261283	24	NO CHANGE	NO CHANGE	NO CHANGE
Taurine	0.0344011	0.0427056	2.43708	2.03704	-0.400041	0.266404	0.854335	0.769497	-0.0848378	0.866076	18.9328	16.4079	-2.52491	0.2931	24	NO CHANGE	NO CHANGE	NO CHANGE
adenosine-5-monophosphate_adenosine-5-diphosphate_adenosine-5-triphosphate	0.0346369	0.055327	0.630426	0.650896	0.0204697	0.727581	0.17123	0.0812466	-0.0899838	0.283748	5.84465	7.2873	1.44266	0.637413	24	NO CHANGE	NO CHANGE	NO CHANGE
Proline	0.0346906	0.00569373	1.71051	1.62509	-0.0854194	0.2729	0.181653	0.249453	0.0678001	0.535046	11.9386	17.6983	5.75971	0.0074277	24	NO CHANGE	DELAY	NO CHANGE
Serine	0.0456263	0.726234	0.774959	1.47557	0.700614	0.000200485	0.167725	0.0773807	-0.0903443	0.696657	8.48106	23.7078	-8.77323	0.328523	24	NO CHANGE	NO CHANGE	UP
Glycine	0.0456601	0.140636	1.82419	1.93077	0.106576	0.139617	0.141525	0.118271	-0.0232547	0.815962	9.33072	19.8087	10.478	0.00145776	24	NO CHANGE	NO CHANGE	NO CHANGE
d-Glucuronic acid	0.0471268	0.00444878	0.00387144	0.00351167	-0.000359774	0.39136	0.000968856	0.00130943	0.000340571	0.564603	14.4509	17.9368	3.48588	0.0969296	24	NO CHANGE	NO CHANGE	NO CHANGE
Glycerol	0.0483852	0.00893582	0.177008	0.164546	-0.0124623	0.689002	0.0647969	0.097667	0.0328701	0.457153	15.9707	19.3059	3.3352	0.137839	24	NO CHANGE	NO CHANGE	NO CHANGE
Threonine	0.0506496	0.2137	0.484735	0.613456	0.128721	0.00637135	0.0662108	0.0694113	0.00320051	0.958793	10.3947	19.9699	9.57524	0.0102438	24	NO CHANGE	NO CHANGE	UP
d-Xylitol	0.0527335	0.000659011	0.0188769	0.0156747	-0.00320222	0.190435	0.00602115	0.00815676	0.00213561	0.531626	9.29554	18.3279	9.03234	5.56125e-05	24	NO CHANGE	NO CHANGE	NO CHANGE
a-ketoglutaric acid	0.0545331	0.0183524	0.0435069	0.043163	-0.000343914	0.95025	0.0121292	0.0139144	0.00178524	0.818942	5.48895	8.07704	2.5881	0.266819	24	NO CHANGE	NO CHANGE	NO CHANGE
Adenosine	0.0695245	0.814237	0.134376	0.131679	-0.0026971	0.875312	0.0377559	0.00351585	-0.03424	0.166756	7.1489	15.1659	8.01699	0.669518	24	NO CHANGE	NO CHANGE	NO CHANGE
d-Gluconic acid	0.0747744	0.00545491	0.0898542	0.0693755	-0.0204788	0.229591	0.0385509	0.0418265	0.00327556	0.890403	16.473	18.5331	2.06007	0.366806	24	NO CHANGE	NO CHANGE	NO CHANGE
Oleic acid-iso2	0.077866	0.0747108	0.180472	0.150847	-0.0296249	0.304054	0.0509477	0.0577448	0.00679711	0.866242	13.5364	12.9167	-0.619783	0.828055	24	NO CHANGE	NO CHANGE	NO CHANGE
2-HydroxyButyric acid	0.0821749	0.0400071	0.564753	0.490077	-0.074676	0.283388	0.133183	0.149536	0.0163538	0.866617	16.497	16.9955	0.498526	0.850472	24	NO CHANGE	NO CHANGE	NO CHANGE
Xanthine	0.0855858	0.0108823	0.0930311	0.111997	0.018966	0.438483	0.0429312	0.0744739	0.0315427	0.363298	14.2841	18.5932	4.30916	0.0935419	24	NO CHANGE	NO CHANGE	NO CHANGE
Arachidic acid	0.109099	0.347067	0.077564	0.0743938	-0.00317021	0.618835	0.0142385	0.00320105	-0.0110375	0.226189	7.78886	14.0295	6.24068	0.425045	24	NO CHANGE	NO CHANGE	NO CHANGE
Leucine	0.112586	0.00665705	0.914351	0.870265	-0.0440853	0.361655	0.0835724	0.147595	0.0640227	0.349099	12.3368	17.3996	5.06275	0.0526778	24	NO CHANGE	NO CHANGE	NO CHANGE
uridine 5-monophosphate	0.113151	0.181922	0.246438	0.244008	-0.0024308	0.944503	0.0717943	0.0347163	-0.037078	0.455203	4.71598	7.83786	3.12187	0.466754	24	NO CHANGE	NO CHANGE	NO CHANGE
Aspartic acid	0.136318	0.113982	0.916383	1.01455	0.0981656	0.152821	0.0959749	0.122572	0.0265972	0.780056	7.10205	6.89615	-0.205901	0.951738	24	NO CHANGE	NO CHANGE	NO CHANGE
Ribose 5--phosphate	0.137182	0.674493	0.029949	0.0507232	0.0207742	0.0212373	0.00561626	0.00491741	-0.000698849	0.953936	4.86302	15.3467	10.4837	0.241534	24	NO CHANGE	NO CHANGE	UP
Cholesterol	0.142577	0.0667771	3.47832	3.29505	-0.183274	0.00329195	0.0666893	0.13551	0.0688211	0.398013	11.1492	18.5847	7.43548	0.0498689	24	NO CHANGE	NO CHANGE	DOWN
Methionine	0.146643	0.0353275	1.1047	1.07619	-0.0285126	0.177413	0.0369116	0.0388908	0.00197917	0.946269	15.7252	18.866	3.14077	0.294286	24	NO CHANGE	NO CHANGE	NO CHANGE
inosine 5-monophosphate	0.159835	0.328017	0.0515011	0.0698663	0.0183652	0.0479361	0.0135797	0.00871828	-0.00486139	0.700774	8.04331	11.5847	3.54143	0.44892	24	NO CHANGE	NO CHANGE	UP
Stearic acid	0.161276	0.0328115	3.9036	3.95706	0.0534587	0.481868	0.138259	0.120888	-0.0173717	0.871034	9.77046	13.5168	3.74635	0.244269	24	NO CHANGE	NO CHANGE	NO CHANGE
Valine	0.166293	0.0107598	0.842445	0.781429	-0.0610153	0.181081	0.0702801	0.120646	0.0503664	0.429726	11.575	17.2465	5.67152	0.0526033	24	NO CHANGE	NO CHANGE	NO CHANGE
Hydroxyphenyllactic acid	0.176295	0.113105	0.457093	0.419029	-0.0380644	0.553209	0.0982056	0.0977993	-0.000406275	0.996417	18.1652	18.5158	0.35059	0.92081	24	NO CHANGE	NO CHANGE	NO CHANGE
Palmitoleic acid	0.185741	0.308899	0.0787526	0.0670743	-0.0116783	0.164974	0.00924713	0.0100358	0.000788667	0.946126	7.21923	14.997	7.77782	0.102186	24	NO CHANGE	NO CHANGE	NO CHANGE
Phenylalanine	0.203596	0.0150465	0.44948	0.443761	-0.00571867	0.852718	0.0412977	0.0843869	0.0430892	0.326989	12.041	16.9158	4.8748	0.132699	24	NO CHANGE	NO CHANGE	NO CHANGE
Sarcosine	0.210595	0.0130786	0.0401265	0.0205776	-0.019549	2.31348e-05	0.00661626	0.00550493	-0.00111134	0.837867	21.2911	18.8769	-2.41421	0.488026	24	NO CHANGE	NO CHANGE	DOWN
d-Glucose	0.221657	0.0317583	7.25991	7.26927	0.0093628	0.627182	0.0228654	0.0486133	0.025748	0.347978	10.5262	18.5635	8.03731	0.0306762	24	NO CHANGE	NO CHANGE	NO CHANGE
Glutamic acid	0.241172	0.381863	2.19711	2.46966	0.272546	0.0244854	0.153811	0.0921429	-0.0616677	0.705498	6.64461	17.5684	10.9238	0.0582862	24	NO CHANGE	NO CHANGE	UP
Isoleucine	0.249368	0.00727585	0.531173	0.503037	-0.0281359	0.388494	0.0424715	0.0908641	0.0483927	0.29593	12.1822	17.2008	5.01858	0.127164	24	NO CHANGE	NO CHANGE	NO CHANGE
Oleic acid-iso1	0.26978	0.161344	0.179592	0.464777	0.285185	1.04367e-05	0.0268062	0.104453	0.077647	0.304191	10.5248	12.454	1.92925	0.80427	24	NO CHANGE	NO CHANGE	UP
Succinic acid	0.315874	0.0505653	0.938189	1.01632	0.0781271	0.3868	0.0950569	0.185972	0.0909147	0.475355	6.65081	18.5905	11.9397	0.00616562	24	NO CHANGE	NO CHANGE	NO CHANGE
d-Sorbitol	0.409924	0.015252	0.129526	0.114579	-0.014947	0.629843	0.0274054	0.0810526	0.0536472	0.226865	15.2925	19.3574	4.06481	0.375618	24	NO CHANGE	NO CHANGE	NO CHANGE
d-Ribose	0.549613	0.427007	0.0197781	0.0436166	0.0238385	0.00372847	0.00144123	0.0084602	0.00701897	0.512942	12.523	17.3419	4.81891	0.812545	24	NO CHANGE	NO CHANGE	UP
Lignoceric acid	0.772027	0.119499	0.304885	0.301946	-0.00293922	0.972513	0.0223111	0.154439	0.132128	0.278911	14.6703	18.4125	3.74212	0.799917	24	NO CHANGE	NO CHANGE	NO CHANGE
Adenine	0.798045	0.0910418	0.033987	0.0325906	-0.00139644	0.748058	0.00125657	0.00679493	0.00553835	0.370975	4.05057	16.5662	-11.4844	0.395689	24	NO CHANGE	NO CHANGE	NO CHANGE
d-Maltose	0.848943	0.122988	0.201037	0.199611	-0.00142647	0.982033	0.0109611	0.112951	0.10199	0.26079	15.4627	18.5111	3.04842	0.890687	24	NO CHANGE	NO CHANGE	NO CHANGE
ID	Presence of rhythmicity (p-value) for CAF_VH	Presence of rhythmicity (p-value) for CAF_GSPE	CAF_VH mesor estimate	CAF_GSPE mesor estimate	Mesor difference estimate	P-value for mesor difference	CAF_VH amplitude estimate	CAF_GSPE amplitude estimate	Amplitude difference estimate	P-value for amplitude difference	CAF_VH peak time hours	CAF_GSPE peak time hours	Phase difference estimate	P-value for difference in phase	Shared period estimate	Change for Amplitude	Change for Phase	Change for Mesor			Enrichment analysis
Glucose 6-phosphate	0.00321266	0.000479388	0.0694415	0.0445413	-0.0249001	0.022449	0.047073	0.0240136	-0.0230594	0.118638	8.62375	5.62157	-3.00218	0.124086	24	NO CHANGE	NO CHANGE	DOWN				total	expected	hits	Raw p	Holm p	FDR
Fructose 6-phosphate	0.0028581	0.000146271	0.0296161	0.0202248	-0.00939135	0.0171826	0.0172498	0.00969966	-0.00755009	0.152053	8.43296	6.42702	-2.00595	0.255014	24	NO CHANGE	NO CHANGE	DOWN			Arginine biosynthesis	14	0.0728	2	0.00209	0.167	0.114
Oxoproline	0.143319	0.379873	6.8118	6.04167	-0.770135	0.0197057	0.487446	0.276701	-0.210745	0.633872	17.1911	16.0082	-1.18283	0.813202	24	NO CHANGE	NO CHANGE	DOWN			Starch and sucrose metabolism	18	0.0936	2	0.00347	0.274	0.114
Taurine	0.0427054	0.544236	2.03704	1.30235	-0.734683	0.0432204	0.769497	0.210726	-0.558771	0.256628	16.4079	17.5356	1.12779	0.868502	24	NO CHANGE	NO CHANGE	DOWN			Citrate cycle (TCA cycle)	20	0.104	2	0.00429	0.335	0.114
4-Hydroxyproline	0.0572197	0.061818	0.215631	0.192626	-0.0230049	0.493726	0.0835404	0.0476262	-0.0359142	0.458459	16.2999	0.754126	8.45427	0.00933182	24	NO CHANGE	NO CHANGE	NO CHANGE			Alanine, aspartate and glutamate metabolism	28	0.146	2	0.00836	0.643	0.138
Ornithine	0.408293	0.244046	0.101795	0.109401	0.00760587	0.527614	0.010452	0.014314	0.00386196	0.82221	0.913965	14.5205	-10.3935	0.0608063	24	NO CHANGE	NO CHANGE	NO CHANGE			Inositol phosphate metabolism	30	0.156	2	0.00957	0.727	0.138
Glycerol-1-phosphate	0.516085	0.176329	1.27681	1.26419	-0.0126233	0.912563	0.0850461	0.140109	0.0550624	0.738428	14.9491	2.47329	11.5242	0.0614347	24	NO CHANGE	NO CHANGE	NO CHANGE			Neomycin, kanamycin and gentamicin biosynthesis	2	0.0104	1	0.0104	0.778	0.138
Succinic acid	0.0505652	0.385921	1.01632	1.02273	0.00641428	0.9424	0.185972	0.0816986	-0.104274	0.413175	18.5906	3.13023	8.53967	0.0683581	24	NO CHANGE	NO CHANGE	NO CHANGE			Taurine and hypotaurine metabolism	8	0.0416	1	0.0409	1	0.459
Phosphoric acid	0.000990861	0.00931442	5.47618	5.43118	-0.0449995	0.380321	0.200111	0.167413	-0.0326987	0.652072	18.1974	15.4177	-2.77972	0.0745966	24	NO CHANGE	NO CHANGE	NO CHANGE			Ascorbate and aldarate metabolism	9	0.0468	1	0.0459	1	0.459
d-Sorbitol	0.0152524	0.0947477	0.114579	0.117322	0.00274292	0.927783	0.0810527	0.0571569	-0.0238958	0.581489	19.3574	14.921	-4.43631	0.0801844	24	NO CHANGE	NO CHANGE	NO CHANGE			Butanoate metabolism	15	0.078	1	0.0755	1	0.671
Cholesterol	0.0667757	0.282802	3.29505	3.36856	0.0735162	0.282242	0.13551	0.0762656	-0.0592448	0.543601	18.5847	12.2566	-6.3281	0.106656	24	NO CHANGE	NO CHANGE	NO CHANGE			Pentose and glucuronate interconversions	19	0.0988	1	0.0948	1	0.685
Xanthine	0.0108823	0.0198079	0.111997	0.130072	0.0180754	0.530411	0.0744739	0.0861103	0.0116364	0.775512	18.5932	15.5128	-3.08047	0.120007	24	NO CHANGE	NO CHANGE	NO CHANGE			Fructose and mannose metabolism	20	0.104	1	0.0996	1	0.685
Stearic acid	0.0328116	0.124078	3.95706	4.08237	0.125308	0.195069	0.120888	0.203752	0.0828639	0.532821	13.5168	8.09649	-5.42031	0.129279	24	NO CHANGE	NO CHANGE	NO CHANGE			Pentose phosphate pathway	23	0.12	1	0.114	1	0.685
Adenine	0.0910413	0.321632	0.0325906	0.0295039	-0.00308672	0.36063	0.00679492	0.00278392	-0.004011	0.395266	16.5662	8.82094	-7.74529	0.138958	24	NO CHANGE	NO CHANGE	NO CHANGE			Pyruvate metabolism	23	0.12	1	0.114	1	0.685
d-Maltose	0.122988	0.483493	0.199611	0.220846	0.0212353	0.753865	0.112951	0.047732	-0.0652189	0.500972	18.5111	3.12069	8.60959	0.151096	24	NO CHANGE	NO CHANGE	NO CHANGE			Glycolysis / Gluconeogenesis	26	0.135	1	0.128	1	0.685
d-Galactitol	0.00956516	0.0949195	0.0291483	0.0292624	0.000114152	0.972202	0.00973178	0.00614721	-0.00358456	0.449985	16.5548	13.1145	-3.44032	0.153834	24	NO CHANGE	NO CHANGE	NO CHANGE			Glutathione metabolism	28	0.146	1	0.137	1	0.685
uridine 5-monophosphate	0.181922	0.0570738	0.244008	0.200644	-0.0433637	0.0871754	0.0347162	0.0512341	0.0165178	0.638402	7.83787	3.14201	-4.69586	0.154515	24	NO CHANGE	NO CHANGE	NO CHANGE			Lipoic acid metabolism	28	0.146	1	0.137	1	0.685
d-Xylitol	0.000659007	0.165296	0.0156747	0.0162379	0.000563201	0.781742	0.00815676	0.0033127	-0.00484407	0.104668	18.3279	14.7074	-3.62045	0.157768	24	NO CHANGE	NO CHANGE	NO CHANGE			Glycine, serine and threonine metabolism	33	0.172	1	0.16	1	0.751
adenosine-5-monophosphate_adenosine-5-diphosphate_adenosine-5-triphosphate	0.055327	0.00530242	0.650896	0.596959	-0.0539365	0.161943	0.0812471	0.121232	0.039985	0.45578	7.28731	4.28861	-2.99869	0.166999	24	NO CHANGE	NO CHANGE	NO CHANGE			Tyrosine metabolism	42	0.218	1	0.199	1	0.838
Hypoxanthine	0.0070689	0.00409399	0.122161	0.138553	0.0163918	0.381648	0.0577651	0.0653838	0.00761873	0.770812	18.9176	16.641	-2.27663	0.174527	24	NO CHANGE	NO CHANGE	NO CHANGE			Amino sugar and nucleotide sugar metabolism	42	0.218	1	0.199	1	0.838
Glycerol	0.00893586	0.0329317	0.164546	0.172256	0.00770981	0.808721	0.097667	0.0742343	-0.0234328	0.602077	19.3059	16.4558	-2.85011	0.178323	24	NO CHANGE	NO CHANGE	NO CHANGE			Primary bile acid biosynthesis	46	0.239	1	0.216	1	0.864
Threonine	0.213698	0.0046716	0.613456	0.658194	0.0447383	0.333266	0.0694113	0.117307	0.0478958	0.46128	19.9699	16.1876	-3.78236	0.20042	24	NO CHANGE	NO CHANGE	NO CHANGE
Sedoheptulose	0.0107731	0.667653	0.0185323	0.0166454	-0.00188688	0.406812	0.00548588	0.00111542	-0.00437046	0.172612	16.6184	5.91797	-10.7005	0.202428	24	NO CHANGE	NO CHANGE	NO CHANGE
Palmitoleic acid	0.3089	0.0651038	0.0670743	0.0596273	-0.00744702	0.3604	0.0100359	0.0117148	0.00167889	0.883168	14.9971	10.0434	-4.95366	0.226276	24	NO CHANGE	NO CHANGE	NO CHANGE
Pyruvic acid	0.000239743	0.0411065	0.511398	0.468577	-0.0428213	0.185117	0.161734	0.0714151	-0.0903187	0.0565092	16.1452	13.9016	-2.24355	0.226472	24	NO CHANGE	NO CHANGE	NO CHANGE
d-Gluconic acid	0.005455	0.0323002	0.0693755	0.082844	0.0134686	0.398747	0.041826	0.044976	0.00314992	0.888068	18.5331	16.1537	-2.37941	0.235282	24	NO CHANGE	NO CHANGE	NO CHANGE
Xanthosine	0.0044533	0.0166282	0.0767932	0.0727077	-0.00408552	0.750174	0.0411866	0.0377993	-0.00338729	0.852821	17.3298	15.2699	-2.05991	0.245025	24	NO CHANGE	NO CHANGE	NO CHANGE
Glycine	0.140636	0.0170156	1.93077	1.98906	0.0582983	0.395937	0.11827	0.15508	0.0368105	0.701285	19.8087	16.6414	-3.1673	0.25868	24	NO CHANGE	NO CHANGE	NO CHANGE
Lignoceric acid	0.119499	0.625236	0.301946	0.323265	0.021319	0.81362	0.154439	0.0429196	-0.11152	0.387416	18.4125	3.80818	9.39572	0.272126	24	NO CHANGE	NO CHANGE	NO CHANGE
d-Ribose	0.427011	0.198169	0.0436166	0.0405911	-0.00302549	0.814252	0.00846024	0.0207525	0.0122922	0.504078	17.3419	10.664	-6.67787	0.285498	24	NO CHANGE	NO CHANGE	NO CHANGE
Glutamic acid	0.381863	0.00557714	2.46966	2.51217	0.0425053	0.663314	0.0921429	0.301141	0.208998	0.137751	17.5684	21.8948	4.32638	0.303555	24	NO CHANGE	NO CHANGE	NO CHANGE
Urea	0.601535	0.0462693	0.738537	0.654477	-0.0840596	0.125802	0.026299	0.125554	0.099255	0.195381	11.4821	4.63441	-6.84773	0.385049	24	NO CHANGE	NO CHANGE	NO CHANGE
Lactic acid	0.0034637	0.202094	4.35589	4.32412	-0.0317684	0.673384	0.288307	0.0919856	-0.196321	0.0789267	16.364	13.5994	-2.76458	0.394573	24	NO CHANGE	NO CHANGE	NO CHANGE
Citric acid	0.00177961	0.00197498	0.368826	0.460256	0.0914306	0.0672964	0.167675	0.202933	0.035258	0.601913	6.60348	5.44975	-1.15373	0.424875	24	NO CHANGE	NO CHANGE	NO CHANGE
d-Mannonic acid	0.00126565	0.0234706	0.0323219	0.0326484	0.000326538	0.924288	0.0118804	0.00999354	-0.00188685	0.696543	17.9693	16.6052	-1.36407	0.434075	24	NO CHANGE	NO CHANGE	NO CHANGE
Serine	0.726232	0.149402	1.47557	1.64961	0.174033	0.364905	0.0773807	0.228199	0.150818	0.575338	23.7078	16.39	-7.31786	0.457264	24	NO CHANGE	NO CHANGE	NO CHANGE
Aspartic acid	0.113983	0.577118	1.01455	1.01705	0.00249946	0.971361	0.122572	0.0381706	-0.0844013	0.402651	6.89616	1.72989	-5.16627	0.474022	24	NO CHANGE	NO CHANGE	NO CHANGE
Malic acid	0.215398	0.109414	1.92319	2.12775	0.20456	0.123637	0.174302	0.207486	0.0331845	0.855663	7.185	4.5731	-2.61191	0.484333	24	NO CHANGE	NO CHANGE	NO CHANGE
Methionine	0.0353274	0.171654	1.07619	1.06884	-0.00735149	0.70139	0.0388908	0.0306003	-0.00829051	0.757903	18.866	16.7907	-2.07528	0.502622	24	NO CHANGE	NO CHANGE	NO CHANGE
Arachidic acid	0.347067	0.0948294	0.0743938	0.0892527	0.0148589	0.107852	0.00320105	0.0221351	0.018934	0.139142	14.0295	7.95468	-6.07487	0.570145	24	NO CHANGE	NO CHANGE	NO CHANGE
Hydroxyphenyllactic acid	0.113105	0.0212134	0.419029	0.384356	-0.0346732	0.540445	0.0977993	0.137572	0.0397725	0.613285	18.5158	19.9553	1.43955	0.597273	24	NO CHANGE	NO CHANGE	NO CHANGE
Ribose 5--phosphate	0.674494	0.189005	0.0507232	0.0475067	-0.00321645	0.816709	0.00491724	0.0220805	0.0171632	0.38371	15.3468	9.66757	-5.6792	0.601837	24	NO CHANGE	NO CHANGE	NO CHANGE
Oleic acid-iso2	0.0747104	0.563321	0.150847	0.116943	-0.0339039	0.180471	0.0577444	0.00955868	-0.0481858	0.173055	12.9167	17.4368	4.52006	0.666927	24	NO CHANGE	NO CHANGE	NO CHANGE
Adenosine	0.814235	0.120361	0.131679	0.159914	0.0282348	0.103803	0.00351585	0.0317742	0.0282583	0.245945	15.1659	22.5858	7.41994	0.682776	24	NO CHANGE	NO CHANGE	NO CHANGE
Isoleucine	0.00727584	0.0055473	0.503037	0.513068	0.0100311	0.713319	0.0908646	0.0815357	-0.00932887	0.806087	17.2008	17.787	0.586229	0.737581	24	NO CHANGE	NO CHANGE	NO CHANGE
Valine	0.0107599	0.0119068	0.781429	0.798228	0.0167989	0.673689	0.120646	0.1089	-0.0117461	0.832288	17.2465	17.8781	0.631601	0.742047	24	NO CHANGE	NO CHANGE	NO CHANGE
2-HydroxyButyric acid	0.0400072	0.254955	0.490077	0.450982	-0.0390949	0.568644	0.149536	0.0808779	-0.0686585	0.472559	16.9954	18.054	1.05859	0.780612	24	NO CHANGE	NO CHANGE	NO CHANGE
Inosine	0.0115881	0.0499525	0.492035	0.473979	-0.0180563	0.806458	0.217566	0.154055	-0.0635109	0.541844	17.0171	16.4444	-0.572682	0.800437	24	NO CHANGE	NO CHANGE	NO CHANGE
Proline	0.00569373	0.0403267	1.62509	1.69016	0.0650682	0.39908	0.249453	0.170765	-0.0786878	0.464804	17.6983	17.3	-0.398288	0.851232	24	NO CHANGE	NO CHANGE	NO CHANGE
myo-Inositol	0.0240085	0.111979	0.290012	0.292909	0.0028963	0.865383	0.0328647	0.0341513	0.00128661	0.956772	17.7784	18.2773	0.498846	0.858556	24	NO CHANGE	NO CHANGE	NO CHANGE
d-Glucose	0.0317583	0.196475	7.26927	7.27272	0.00344709	0.861185	0.0486133	0.0246199	-0.0239934	0.385014	18.5635	18.0759	-0.487619	0.890826	24	NO CHANGE	NO CHANGE	NO CHANGE
inosine 5-monophosphate	0.328017	0.0763016	0.0698663	0.0555345	-0.0143318	0.0831748	0.00871828	0.0140295	0.00531126	0.643619	11.5847	11.0783	-0.506406	0.901244	24	NO CHANGE	NO CHANGE	NO CHANGE
Phenylalanine	0.0150461	0.00677039	0.443761	0.440976	-0.00278487	0.917134	0.0843869	0.0683352	-0.0160517	0.668763	16.9158	17.157	0.24113	0.901934	24	NO CHANGE	NO CHANGE	NO CHANGE
Nicotinamide	0.00675279	0.0287241	0.701995	0.735824	0.0338294	0.58657	0.181388	0.159974	-0.0214139	0.803964	18.4129	18.1955	-0.217472	0.914115	24	NO CHANGE	NO CHANGE	NO CHANGE
Oleic acid-iso1	0.161343	0.632979	0.464777	0.448028	-0.0167498	0.789076	0.104453	0.0252242	-0.079229	0.380645	12.454	11.5506	-0.903469	0.92549	24	NO CHANGE	NO CHANGE	NO CHANGE
Alanine	0.0206799	0.177669	3.15651	3.16379	0.00727601	0.926998	0.223532	0.0978318	-0.1257	0.262121	17.4462	17.7085	0.262328	0.940369	24	NO CHANGE	NO CHANGE	NO CHANGE
Leucine	0.00665703	0.00450686	0.870265	0.890923	0.0206575	0.641561	0.147595	0.140435	-0.0071605	0.907818	17.3996	17.4123	0.0127558	0.993962	24	NO CHANGE	NO CHANGE	NO CHANGE
a-ketoglutaric acid	0.0183524	0.0267798	0.043163	0.0619404	0.0187774	0.00247869	0.0139144	0.0157	0.00178564	0.825927	8.07704	1.46297	-6.61407	0.00297562	24	NO CHANGE	ADVANCE	UP
Fumaric acid	0.368374	0.495836	2.84389	3.28144	0.437548	0.00216214	0.130384	0.0809588	-0.0494251	0.790128	7.18608	2.14901	-5.03707	0.478979	24	NO CHANGE	NO CHANGE	UP
Sarcosine	0.0130786	0.017103	0.0205776	0.0252856	0.00470804	0.0282814	0.00550493	0.00568807	0.000183148	0.9485	18.8769	19.3618	0.484902	0.809049	24	NO CHANGE	NO CHANGE	UP
d-Glucuronic acid	0.00444905	0.00906979	0.00351167	0.00439002	0.000878356	0.0416904	0.00130943	0.00132095	1.15264e-05	0.984021	17.9368	17.8206	-0.116205	0.946209	24	NO CHANGE	NO CHANGE	UP
ID	Presence of rhythmicity (p-value) for STD	Presence of rhythmicity (p-value) for CAF_GSPE	STD mesor estimate	CAF_GSPE mesor estimate	Mesor difference estimate	P-value for mesor difference	STD amplitude estimate	CAF_GSPE amplitude estimate	Amplitude difference estimate	P-value for amplitude difference	STD peak time hours	CAF_GSPE peak time hours	Phase difference estimate	P-value for difference in phase	Shared period estimate	Change for Amplitude	Change for Phase	Change for Mesor
Pyruvic acid	0.00337417	0.0411065	0.692031	0.468577	-0.223454	1.11916e-05	0.171886	0.0714151	-0.100471	0.0996247	13.4881	13.9016	0.413572	0.860632	24	NO CHANGE	NO CHANGE	DOWN
Sarcosine	0.210595	0.017103	0.0401265	0.0252856	-0.014841	0.000959692	0.00661628	0.00568807	-0.000928201	0.867504	21.2911	19.3618	-1.92931	0.596259	24	NO CHANGE	NO CHANGE	DOWN
Urea	0.00828695	0.0462686	1.07491	0.654477	-0.420436	4.55543e-08	0.161661	0.125554	-0.0361069	0.641606	7.17617	4.63444	-2.54174	0.242949	24	NO CHANGE	NO CHANGE	DOWN
Oxoproline	0.0152188	0.379874	7.35802	6.04167	-1.31635	0.000164662	0.813355	0.276701	-0.536654	0.213607	19.8356	16.0082	-3.82741	0.392628	24	NO CHANGE	NO CHANGE	DOWN
Taurine	0.0344016	0.544237	2.43708	1.30235	-1.13472	0.00377304	0.854335	0.210726	-0.643609	0.206016	18.9328	17.5356	-1.39712	0.841252	24	NO CHANGE	NO CHANGE	DOWN
Palmitoleic acid	0.185738	0.0651039	0.0787526	0.0596273	-0.0191253	0.00521261	0.00924713	0.0117148	0.00246764	0.782425	7.21923	10.0434	2.82417	0.396387	24	NO CHANGE	NO CHANGE	DOWN
myo-Inositol	0.0327663	0.111979	0.389833	0.292909	-0.096924	0.000635525	0.066635	0.0341513	-0.0324838	0.355577	11.9794	18.2773	6.29794	0.0630882	24	NO CHANGE	NO CHANGE	DOWN
Oleic acid-iso2	0.077866	0.563323	0.180472	0.116943	-0.0635288	0.00931854	0.0509477	0.0095589	-0.0413888	0.200542	13.5364	17.4367	3.90028	0.686203	24	NO CHANGE	NO CHANGE	DOWN
Proline	0.0346907	0.0403265	1.71051	1.69016	-0.0203512	0.792874	0.181653	0.170765	-0.0108877	0.919891	11.9386	17.3	5.36141	0.0336895	24	NO CHANGE	DELAY	NO CHANGE
Nicotinamide	0.0104566	0.0287241	0.808913	0.735824	-0.0730886	0.189856	0.12124	0.159974	0.038734	0.611921	12.7723	18.1955	5.42312	0.0188624	24	NO CHANGE	DELAY	NO CHANGE
Lactic acid	0.0039455	0.202094	4.37201	4.32412	-0.0478908	0.576005	0.340703	0.0919856	-0.248717	0.0514964	10.9586	13.5994	2.64084	0.466784	24	NO CHANGE	NO CHANGE	NO CHANGE
Alanine	0.0145384	0.177669	3.05684	3.16379	0.106945	0.213085	0.263343	0.0978318	-0.165511	0.168276	9.39297	17.7085	8.31553	0.0303027	24	NO CHANGE	NO CHANGE	NO CHANGE
2-HydroxyButyric acid	0.0821748	0.254954	0.564753	0.450982	-0.113771	0.118758	0.133183	0.0808779	-0.052305	0.598099	16.497	18.054	1.55704	0.701458	24	NO CHANGE	NO CHANGE	NO CHANGE
Valine	0.166292	0.0119068	0.842445	0.798228	-0.0442164	0.320872	0.07028	0.1089	0.0386203	0.53096	11.575	17.8781	6.30312	0.0350583	24	NO CHANGE	NO CHANGE	NO CHANGE
Leucine	0.112586	0.00450685	0.914351	0.890923	-0.0234278	0.61301	0.0835725	0.140435	0.0568622	0.381829	12.3368	17.4123	5.07551	0.0468358	24	NO CHANGE	NO CHANGE	NO CHANGE
Phosphoric acid	0.0254648	0.00931442	5.5125	5.43118	-0.0813197	0.109187	0.112244	0.167414	0.05517	0.435542	14.5717	15.4177	0.846017	0.673549	24	NO CHANGE	NO CHANGE	NO CHANGE
Glycerol	0.0483853	0.0329308	0.177008	0.172256	-0.0047525	0.877058	0.0647968	0.0742343	0.00943745	0.827329	15.9707	16.4558	0.485092	0.840301	24	NO CHANGE	NO CHANGE	NO CHANGE
Isoleucine	0.249369	0.0055473	0.531173	0.513068	-0.0181048	0.563627	0.0424715	0.0815355	0.039064	0.373312	12.1822	17.7871	5.60485	0.0848652	24	NO CHANGE	NO CHANGE	NO CHANGE
Succinic acid	0.315874	0.385922	0.938189	1.02273	0.0845414	0.358957	0.0950569	0.0816998	-0.0133572	0.918338	6.65082	3.13022	-3.5206	0.530884	24	NO CHANGE	NO CHANGE	NO CHANGE
Methionine	0.146644	0.171654	1.1047	1.06884	-0.0358641	0.128304	0.0369116	0.0306003	-0.00631135	0.845261	15.7252	16.7908	1.06553	0.778184	24	NO CHANGE	NO CHANGE	NO CHANGE
Aspartic acid	0.13632	0.577121	0.916383	1.01705	0.100665	0.119435	0.0959749	0.0381706	-0.0578043	0.52562	7.10205	1.72989	-5.37216	0.424302	24	NO CHANGE	NO CHANGE	NO CHANGE
4-Hydroxyproline	0.0127783	0.0618171	0.22612	0.192626	-0.0334944	0.197363	0.0793416	0.0476262	-0.0317154	0.392108	8.40082	0.754126	-7.6467	0.0029557	24	NO CHANGE	NO CHANGE	NO CHANGE
Phenylalanine	0.203596	0.00677039	0.44948	0.440976	-0.00850354	0.75481	0.0412976	0.0683352	0.0270376	0.479707	12.0411	17.157	5.11588	0.0901205	24	NO CHANGE	NO CHANGE	NO CHANGE
d-Ribose	0.549615	0.198169	0.0197781	0.0405911	0.020813	0.0560059	0.00144123	0.0207525	0.0193113	0.203224	12.523	10.664	-1.85896	0.945812	24	NO CHANGE	NO CHANGE	NO CHANGE
d-Xylitol	0.0527305	0.165296	0.0188769	0.0162379	-0.00263902	0.311881	0.00602115	0.0033127	-0.00270844	0.465891	9.29554	14.7074	5.41187	0.117521	24	NO CHANGE	NO CHANGE	NO CHANGE
Glycerol-1-phosphate	0.00500165	0.176332	1.1994	1.26419	0.0647835	0.467424	0.27228	0.140109	-0.132171	0.30344	9.23473	2.47329	-6.76145	0.017753	24	NO CHANGE	NO CHANGE	NO CHANGE
Hypoxanthine	0.0132137	0.00409399	0.131534	0.138553	0.00701944	0.677313	0.0420123	0.0653838	0.0233715	0.328122	15.2747	16.641	1.36626	0.453488	24	NO CHANGE	NO CHANGE	NO CHANGE
Ornithine	0.0148665	0.244046	0.11023	0.109401	-0.000828662	0.956442	0.0491073	0.014314	-0.0347933	0.118397	8.18115	14.5205	6.33931	0.138302	24	NO CHANGE	NO CHANGE	NO CHANGE
Citric acid	0.0135727	0.00197491	0.355381	0.460256	0.104876	0.0899606	0.183821	0.202933	0.0191124	0.819764	6.24019	5.44975	-0.790438	0.642666	24	NO CHANGE	NO CHANGE	NO CHANGE
Adenine	0.798045	0.321632	0.033987	0.0295039	-0.00448317	0.273041	0.00125657	0.00278392	0.00152735	0.787145	4.05066	8.82094	4.77028	0.721359	24	NO CHANGE	NO CHANGE	NO CHANGE
Hydroxyphenyllactic acid	0.176295	0.0212134	0.457093	0.384356	-0.0727377	0.253833	0.0982056	0.137572	0.0393668	0.653441	18.1652	19.9553	1.79013	0.554861	24	NO CHANGE	NO CHANGE	NO CHANGE
d-Glucose	0.221657	0.196475	7.25991	7.27272	0.0128099	0.488162	0.0228652	0.0246199	0.0017547	0.945304	10.5262	18.076	7.54977	0.0848589	24	NO CHANGE	NO CHANGE	NO CHANGE
d-Mannonic acid	0.0098429	0.0234706	0.036562	0.0326484	-0.0039136	0.25205	0.00833978	0.00999354	0.00165377	0.727505	15.8211	16.6052	0.784136	0.697471	24	NO CHANGE	NO CHANGE	NO CHANGE
d-Sorbitol	0.409925	0.0947477	0.129526	0.117322	-0.0122041	0.703102	0.0274054	0.0571569	0.0297514	0.516492	15.2925	14.921	-0.371498	0.939146	24	NO CHANGE	NO CHANGE	NO CHANGE
d-Galactitol	0.00349449	0.0949195	0.0250033	0.0292624	0.00425915	0.146299	0.0085299	0.00614722	-0.00238269	0.565482	10.1184	13.1146	2.99617	0.172831	24	NO CHANGE	NO CHANGE	NO CHANGE
d-Gluconic acid	0.0747744	0.0323001	0.0898542	0.082844	-0.00701019	0.720264	0.0385509	0.0449765	0.0064256	0.816053	16.473	16.1537	-0.319331	0.900253	24	NO CHANGE	NO CHANGE	NO CHANGE
Xanthine	0.0855865	0.019808	0.0930311	0.130072	0.0370413	0.189654	0.0429311	0.0861104	0.0431793	0.279167	14.2841	15.5127	1.22868	0.652453	24	NO CHANGE	NO CHANGE	NO CHANGE
d-Glucuronic acid	0.0471268	0.00906978	0.00387144	0.00439002	0.000518581	0.250445	0.000968856	0.00132096	0.0003521	0.571358	14.4509	17.8207	3.36973	0.132289	24	NO CHANGE	NO CHANGE	NO CHANGE
Ribose 5--phosphate	0.137181	0.189005	0.029949	0.0475067	0.0175577	0.128316	0.00561619	0.0220805	0.0164643	0.305435	4.86304	9.66757	4.80453	0.538743	24	NO CHANGE	NO CHANGE	NO CHANGE
Sedoheptulose	0.0229104	0.667649	0.0218135	0.0166454	-0.00516813	0.0546856	0.00648009	0.00111542	-0.00536466	0.145293	7.63515	5.91797	-1.71718	0.85538	24	NO CHANGE	NO CHANGE	NO CHANGE
Stearic acid	0.161276	0.124078	3.9036	4.08237	0.178767	0.117427	0.13826	0.203752	0.0654919	0.673196	9.7705	8.09649	-1.67401	0.654113	24	NO CHANGE	NO CHANGE	NO CHANGE
Fructose 6-phosphate	0.0234361	0.000146271	0.029546	0.0202248	-0.00932121	0.164844	0.0223291	0.00969966	-0.0126295	0.175046	5.55781	6.42702	0.869211	0.767878	24	NO CHANGE	NO CHANGE	NO CHANGE
Glucose 6-phosphate	0.021781	0.000479388	0.0673316	0.0445413	-0.0227902	0.176657	0.0567409	0.0240136	-0.0327273	0.164556	5.49662	5.62157	0.124955	0.966351	24	NO CHANGE	NO CHANGE	NO CHANGE
Arachidic acid	0.109099	0.0948291	0.077564	0.0892527	0.0116887	0.276883	0.0142385	0.0221351	0.00789654	0.594069	7.78881	7.95468	0.165868	0.961023	24	NO CHANGE	NO CHANGE	NO CHANGE
Inosine	0.0180446	0.0499528	0.497889	0.473979	-0.0239106	0.697794	0.135404	0.154054	0.01865	0.829525	15.8961	16.4444	0.548373	0.812638	24	NO CHANGE	NO CHANGE	NO CHANGE
Adenosine	0.0695252	0.120359	0.134376	0.159914	0.0255377	0.190614	0.0377559	0.0317742	-0.00598171	0.826443	7.14891	22.5858	-8.56308	0.00802657	24	NO CHANGE	NO CHANGE	NO CHANGE
Xanthosine	0.0340188	0.0166282	0.0746876	0.0727077	-0.00197993	0.879528	0.0295217	0.0377993	0.0082776	0.656886	15.0935	15.2699	0.176358	0.933805	24	NO CHANGE	NO CHANGE	NO CHANGE
d-Maltose	0.848942	0.483493	0.201037	0.220846	0.0198088	0.746518	0.0109611	0.047732	0.036771	0.674106	15.4625	3.12068	11.6581	0.588804	24	NO CHANGE	NO CHANGE	NO CHANGE
Lignoceric acid	0.772025	0.625236	0.304885	0.323265	0.0183797	0.820709	0.0223111	0.0429196	0.0206084	0.857633	14.6704	3.80819	-10.8622	0.484493	24	NO CHANGE	NO CHANGE	NO CHANGE
uridine 5-monophosphate	0.113151	0.0570738	0.246438	0.200644	-0.0457945	0.203621	0.0717943	0.051234	-0.0205603	0.684465	4.71598	3.14201	-1.57398	0.626891	24	NO CHANGE	NO CHANGE	NO CHANGE
inosine 5-monophosphate	0.159835	0.0763016	0.0515011	0.0555345	0.0040334	0.629326	0.0135797	0.0140296	0.000449921	0.969856	8.04331	11.0783	3.03498	0.351682	24	NO CHANGE	NO CHANGE	NO CHANGE
adenosine-5-monophosphate_adenosine-5-diphosphate_adenosine-5-triphosphate	0.0346369	0.00530242	0.630426	0.596959	-0.0334668	0.573419	0.17123	0.121232	-0.0499982	0.551039	5.84465	4.28853	-1.55612	0.502458	24	NO CHANGE	NO CHANGE	NO CHANGE
Cholesterol	0.142577	0.282801	3.47832	3.36856	-0.109758	0.0553854	0.0666893	0.0762656	0.0095763	0.903945	11.1493	12.2566	1.10739	0.788448	24	NO CHANGE	NO CHANGE	NO CHANGE
Glycine	0.0456601	0.0170152	1.82419	1.98906	0.164874	0.0119866	0.141526	0.15508	0.0135543	0.875346	9.33079	16.6414	7.3106	0.00308565	24	NO CHANGE	DELAY	UP
Fumaric acid	0.00149306	0.495836	2.9705	3.28144	0.310945	0.00949538	0.437622	0.0809583	-0.356664	0.0338787	8.60127	2.14898	-6.45228	0.230088	24	DOWN	NO CHANGE	UP
Serine	0.0456263	0.149402	0.774959	1.64961	0.874647	6.62246e-08	0.167725	0.228196	0.0604708	0.714093	8.48106	16.3899	7.90886	0.0229748	24	NO CHANGE	NO CHANGE	UP
Threonine	0.0506496	0.0046716	0.484735	0.658194	0.17346	1.44778e-05	0.0662108	0.117307	0.0510963	0.273416	10.3947	16.1876	5.79292	0.0114528	24	NO CHANGE	NO CHANGE	UP
Malic acid	0.0137658	0.109414	1.78307	2.12775	0.344675	0.00535542	0.299069	0.207486	-0.0915828	0.56965	7.85211	4.5731	-3.27901	0.21323	24	NO CHANGE	NO CHANGE	UP
a-ketoglutaric acid	0.0545312	0.0267798	0.0435069	0.0619404	0.0184335	0.00435052	0.0121292	0.0157	0.00357089	0.67665	5.48895	1.46297	-4.02598	0.0918822	24	NO CHANGE	NO CHANGE	UP
Glutamic acid	0.241171	0.00557713	2.19711	2.51217	0.315052	0.00854142	0.153811	0.301141	0.14733	0.353779	6.64461	21.8948	-8.74984	0.00817435	24	NO CHANGE	NO CHANGE	UP
Oleic acid-iso1	0.26978	0.632977	0.179592	0.448028	0.268436	2.28116e-07	0.0268062	0.0252242	-0.00158201	0.977167	10.5248	11.5506	1.02578	0.896887	24	NO CHANGE	NO CHANGE	UP

## Sheet: ZT 12
ID	Presence of rhythmicity (p-value) for STD	Presence of rhythmicity (p-value) for CAF-VH	STD mesor estimate	CAF-VH mesor estimate	Mesor difference estimate	P-value for mesor difference	STD amplitude estimate	CAF-VH amplitude estimate	Amplitude difference estimate	P-value for amplitude difference	STD peak time hours	CAF-VH peak time hours	Phase difference estimate	P-value for difference in phase	Shared period estimate	Change for Amplitude	Change for Phase	Change for Mesor		Enrichment analysis
Malic acid	0.000304115	0.00124861	1.98689	2.01194	0.0250459	0.806748	0.573609	0.335487	-0.238122	0.108646	2.22758	4.22277	1.99519	0.14759	24	NO CHANGE	NO CHANGE	NO CHANGE			total	expected	hits	Raw p	Holm p	FDR
inosine 5-monophosphate	0.00106534	0.0558374	0.0526059	0.0489588	-0.00364707	0.62993	0.0330639	0.0147781	-0.0182858	0.095733	8.09748	5.16894	-2.92855	0.178452	24	NO CHANGE	NO CHANGE	NO CHANGE		Valine, leucine and isoleucine biosynthesis	8	0.0832	3	5.01e-05	0.00401	0.00401
Fumaric acid	0.00137752	0.00900361	3.34508	3.08791	-0.257174	0.0597897	0.602791	0.335782	-0.267009	0.160409	2.74985	2.7509	0.00105117	0.999512	24	NO CHANGE	NO CHANGE	NO CHANGE		Ascorbate and aldarate metabolism	9	0.0936	2	0.0035	0.276	0.0832
2-HydroxyButyric acid	0.00229268	0.28164	0.635114	0.586084	-0.0490297	0.49142	0.253163	0.0824275	-0.170736	0.0975871	17.0411	16.8852	-0.155851	0.964039	24	NO CHANGE	NO CHANGE	NO CHANGE		Glycine, serine and threonine metabolism	33	0.343	3	0.00416	0.325	0.0832
Glucose 6-phosphate	0.00303295	0.0390668	0.0550687	0.0472498	-0.00781896	0.5033	0.0401505	0.027464	-0.0126865	0.443174	5.00816	5.63449	0.626325	0.749536	24	NO CHANGE	NO CHANGE	NO CHANGE		Cysteine and methionine metabolism	33	0.343	3	0.00416	0.325	0.0832
Serine	0.00356138	0.476572	0.90614	1.19111	0.28497	0.0191035	0.215015	0.109555	-0.105461	0.518901	3.6403	6.12091	2.4806	0.583034	24	NO CHANGE	NO CHANGE	UP		Valine, leucine and isoleucine degradation	39	0.405	3	0.00671	0.51	0.107
Fructose 6-phosphate	0.00399853	0.0328658	0.0258031	0.0221121	-0.00369096	0.464156	0.0175965	0.0116751	-0.00592141	0.407003	5.03694	5.31907	0.282131	0.886107	24	NO CHANGE	NO CHANGE	NO CHANGE		Pentose and glucuronate interconversions	19	0.198	2	0.0156	1	0.208
Hydroxyphenyllactic acid	0.00542025	0.800457	0.480644	0.473901	-0.00674324	0.923388	0.268172	0.0145051	-0.253667	0.0157743	16.8285	22.61	5.78152	0.754754	24	DOWN	NO CHANGE	NO CHANGE		Inositol phosphate metabolism	30	0.312	2	0.0372	1	0.364
Glycerol	0.00556493	0.173662	0.209842	0.184927	-0.0249153	0.429791	0.0979863	0.0468042	-0.0511821	0.254579	16.264	16.7909	0.52688	0.852699	24	NO CHANGE	NO CHANGE	NO CHANGE		Glyoxylate and dicarboxylate metabolism	31	0.322	2	0.0395	1	0.364
Xanthosine	0.00794733	0.088749	0.0920324	0.0825634	-0.00946906	0.514696	0.0458608	0.0257894	-0.0200714	0.331252	15.359	15.5239	0.164949	0.946528	24	NO CHANGE	NO CHANGE	NO CHANGE		Phenylalanine, tyrosine and tryptophan biosynthesis	4	0.0416	1	0.041	1	0.364
adenosine-5-monophosphate_adenosine-5-diphosphate_adenosine-5-triphosphate	0.00808279	0.24367	0.594887	0.590189	-0.00469757	0.94357	0.187041	0.0868124	-0.100228	0.290813	6.91299	6.28944	-0.62355	0.846464	24	NO CHANGE	NO CHANGE	NO CHANGE		Phenylalanine metabolism	8	0.0832	1	0.0804	1	0.643
Taurine	0.0103658	0.0867314	1.67234	1.85301	0.180672	0.527762	0.956071	0.443838	-0.512233	0.210784	17.2362	11.3079	-5.92837	0.0358544	24	NO CHANGE	NO CHANGE	NO CHANGE		Arginine biosynthesis	14	0.146	1	0.137	1	0.897
d-Sorbitol	0.0111113	0.075381	0.156198	0.118465	-0.0377324	0.211073	0.0934069	0.0523693	-0.0410376	0.33317	16.2486	17.1359	0.887251	0.721331	24	NO CHANGE	NO CHANGE	NO CHANGE		D-Amino acid metabolism	15	0.156	1	0.146	1	0.897
Oxoproline	0.0112693	0.22159	6.8948	7.06727	0.172469	0.587155	0.911809	0.408606	-0.503203	0.267032	18.3426	11.4991	-6.84353	0.0428345	24	NO CHANGE	NO CHANGE	NO CHANGE		Nicotinate and nicotinamide metabolism	15	0.156	1	0.146	1	0.897
uridine 5-monophosphate	0.0138014	0.126882	0.213677	0.229332	0.015655	0.640471	0.0978316	0.0518848	-0.0459468	0.335771	6.21701	5.06376	-1.15326	0.679559	24	NO CHANGE	NO CHANGE	NO CHANGE		Purine metabolism	70	0.728	2	0.163	1	0.929
d-Gluconic acid	0.0144144	0.0297763	0.109662	0.0787651	-0.0308965	0.116957	0.0593384	0.0411065	-0.018232	0.504618	16.4288	15.8591	-0.569697	0.793474	24	NO CHANGE	NO CHANGE	NO CHANGE		Citrate cycle (TCA cycle)	20	0.208	1	0.19	1	0.948
d-Glucuronic acid	0.0309318	0.0177031	0.00467986	0.00342181	-0.00125805	0.0235095	0.001525	0.00104891	-0.000476086	0.525246	16.001	16.9357	0.934799	0.689101	24	NO CHANGE	NO CHANGE	DOWN		Pantothenate and CoA biosynthesis	20	0.208	1	0.19	1	0.948
Palmitoleic acid	0.0332512	0.0203809	0.0781756	0.0592126	-0.018963	0.00377478	0.0176392	0.0106209	-0.00701831	0.412694	7.71116	10.0387	2.3275	0.360883	24	NO CHANGE	NO CHANGE	DOWN		Pyruvate metabolism	23	0.239	1	0.215	1	0.974
Aspartic acid	0.033403	0.703317	0.963321	0.913817	-0.0495043	0.436283	0.155441	0.02326	-0.132181	0.147516	0.12003	4.06426	3.94423	0.707476	24	NO CHANGE	NO CHANGE	NO CHANGE		Glycolysis / Gluconeogenesis	26	0.27	1	0.24	1	0.974
d-Glucose	0.0397819	0.361641	7.21887	7.22641	0.00754121	0.708096	0.0450557	0.0190222	-0.0260335	0.363951	13.8237	13.5257	-0.298009	0.945809	24	NO CHANGE	NO CHANGE	NO CHANGE		Galactose metabolism	27	0.281	1	0.248	1	0.974
Citric acid	0.0399203	0.277694	0.332781	0.337244	0.00446375	0.931523	0.111425	0.0611253	-0.0502995	0.49548	4.18312	4.2381	0.0549834	0.988151	24	NO CHANGE	NO CHANGE	NO CHANGE		Alanine, aspartate and glutamate metabolism	28	0.291	1	0.256	1	0.974
Succinic acid	0.0428562	0.279562	0.937158	1.06849	0.131328	0.0963377	0.172786	0.0848948	-0.0878912	0.421647	9.29365	20.0874	10.7938	0.00888423	24	NO CHANGE	NO CHANGE	NO CHANGE		Lipoic acid metabolism	28	0.291	1	0.256	1	0.974
Methionine	0.04675	0.226199	1.1305	1.06422	-0.0662782	0.00145343	0.0475909	0.019003	-0.0285879	0.287446	17.1131	15.5291	-1.58402	0.697393	24	NO CHANGE	NO CHANGE	DOWN		Sphingolipid metabolism	32	0.333	1	0.287	1	1
Urea	0.0541195	0.00135901	1.03725	0.828808	-0.208439	0.00424589	0.161783	0.222536	0.0607527	0.524062	6.40632	6.69095	0.284638	0.884584	24	NO CHANGE	NO CHANGE	DOWN		Arginine and proline metabolism	36	0.374	1	0.317	1	1
Phosphoric acid	0.06825	0.661775	5.53431	5.45524	-0.0790685	0.143472	0.0991796	0.0245446	-0.074635	0.323267	15.6064	11.6035	-4.00292	0.637787	24	NO CHANGE	NO CHANGE	NO CHANGE		Biosynthesis of unsaturated fatty acids	36	0.374	1	0.317	1	1
4-Hydroxyproline	0.0737018	0.879634	0.227169	0.225995	-0.00117368	0.964737	0.0307227	0.00519902	-0.0255236	0.498532	7.08079	2.13635	-4.94444	0.802742	24	NO CHANGE	NO CHANGE	NO CHANGE		Steroid biosynthesis	41	0.426	1	0.352	1	1
Proline	0.0760324	0.174972	1.80056	1.62655	-0.174013	0.0527609	0.184439	0.106877	-0.0775621	0.528001	16.3408	16.3456	0.00474404	0.998942	24	NO CHANGE	NO CHANGE	NO CHANGE		Tyrosine metabolism	42	0.437	1	0.359	1	1
Ornithine	0.0762712	0.290392	0.147477	0.104621	-0.0428558	0.0647625	0.0577557	0.0103501	-0.0474056	0.143476	3.64506	9.52384	5.87878	0.486692	24	NO CHANGE	NO CHANGE	NO CHANGE		Primary bile acid biosynthesis	46	0.478	1	0.386	1	1
Lignoceric acid	0.0801948	0.852905	0.373883	0.533785	0.159902	0.252402	0.205869	0.0302332	-0.175635	0.371629	23.6912	0.597971	0.906803	0.958939	24	NO CHANGE	NO CHANGE	NO CHANGE		Steroid hormone biosynthesis	87	0.904	1	0.608	1	1
d-Maltose	0.0969929	0.828069	0.265784	0.364296	0.0985117	0.340026	0.165149	0.024295	-0.140854	0.334818	23.8377	1.55959	1.7219	0.915684	24	NO CHANGE	NO CHANGE	NO CHANGE
Cholesterol	0.103336	0.606932	3.54605	3.28262	-0.263429	1.26907e-05	0.0770981	0.0282748	-0.0488233	0.487841	10.0349	22.0876	-11.9474	0.102488	24	NO CHANGE	NO CHANGE	DOWN
d-Galactitol	0.113975	0.361792	0.0204089	0.0210317	0.000622776	0.626609	0.00215005	0.00119189	-0.00095816	0.596772	11.3687	11.2262	-0.142467	0.975714	24	NO CHANGE	NO CHANGE	NO CHANGE
Alanine	0.115236	0.0327058	3.18853	3.19459	0.00606494	0.917717	0.108452	0.12261	0.0141589	0.864608	4.83357	8.49894	3.66537	0.191587	24	NO CHANGE	NO CHANGE	NO CHANGE
a-ketoglutaric acid	0.117987	0.231685	0.0468242	0.0408917	-0.00593247	0.333167	0.010261	0.00740331	-0.0028577	0.739652	2.27227	0.36562	-1.90665	0.622571	24	NO CHANGE	NO CHANGE	NO CHANGE
Inosine	0.125101	0.597041	0.666193	0.472714	-0.193479	0.0600431	0.183248	0.0449244	-0.138323	0.329408	21.2065	5.09908	7.89258	0.367994	24	NO CHANGE	NO CHANGE	NO CHANGE
Sedoheptulose	0.127551	0.0562263	0.024647	0.0201296	-0.00451741	0.119066	0.0051655	0.00497716	-0.000188345	0.962462	4.92163	3.31559	-1.60604	0.595351	24	NO CHANGE	NO CHANGE	NO CHANGE
Hypoxanthine	0.128884	0.696201	0.201446	0.126125	-0.0753201	0.0397194	0.0680723	0.0102383	-0.057834	0.250381	21.5117	9.64444	-11.8672	0.374147	24	NO CHANGE	NO CHANGE	DOWN
Oleic acid-iso1	0.135938	0.664936	0.246949	0.456419	0.20947	0.000349993	0.0347834	0.0304273	-0.00435606	0.952261	0.7541	10.8942	10.1401	0.243598	24	NO CHANGE	NO CHANGE	UP
Xanthine	0.1368	0.175928	0.15809	0.108112	-0.049978	0.214394	0.068339	0.0501402	-0.0181988	0.745766	16.3504	16.2523	-0.0981526	0.979098	24	NO CHANGE	NO CHANGE	NO CHANGE
Glycerol-1-phosphate	0.141184	0.353641	1.31215	1.30788	-0.00426965	0.963976	0.15286	0.0861129	-0.0667467	0.618449	3.82325	3.9063	0.0830536	0.986232	24	NO CHANGE	NO CHANGE	NO CHANGE
Nicotinamide	0.148122	0.268189	0.903576	0.74166	-0.161916	0.01016	0.104437	0.0543854	-0.0500513	0.549834	19.604	19.3442	-0.25984	0.955631	24	NO CHANGE	NO CHANGE	DOWN
Glycine	0.178429	0.211638	1.92772	1.8425	-0.0852228	0.28463	0.0951108	0.11528	0.0201691	0.856352	12.5558	19.5506	6.99487	0.0968971	24	NO CHANGE	NO CHANGE	NO CHANGE
Leucine	0.221293	0.527564	1.01356	0.866821	-0.146735	0.0147757	0.0844232	0.0290058	-0.0554175	0.491751	16.8816	15.9945	-0.887006	0.910609	24	NO CHANGE	NO CHANGE	DOWN
Adenosine	0.236009	0.535918	0.176861	0.163645	-0.0132161	0.732714	0.0592564	0.016295	-0.0429614	0.434671	11.2008	20.849	9.64815	0.309459	24	NO CHANGE	NO CHANGE	NO CHANGE
Pyruvic acid	0.238649	0.0619841	0.611999	0.458307	-0.153692	4.66298e-05	0.0411843	0.0604115	0.0192271	0.669788	8.85221	8.47907	-0.373148	0.916817	24	NO CHANGE	NO CHANGE	DOWN
Phenylalanine	0.240456	0.714423	0.509138	0.436674	-0.0724636	0.0152843	0.0398929	0.00841102	-0.0314819	0.43226	14.2776	19.3546	5.07707	0.698251	24	NO CHANGE	NO CHANGE	DOWN
Isoleucine	0.24752	0.479167	0.584544	0.500005	-0.0845387	0.0262709	0.0511785	0.0204481	-0.0307304	0.549984	16.539	16.3927	-0.146315	0.98398	24	NO CHANGE	NO CHANGE	DOWN
d-Xylitol	0.268239	0.777879	0.0208448	0.0165811	-0.00426365	0.0323745	0.00263994	0.000397395	-0.00224254	0.408123	14.3234	14.7657	0.442326	0.980934	24	NO CHANGE	NO CHANGE	DOWN
d-Ribose	0.322824	0.144901	0.0334239	0.0231441	-0.0102798	0.109487	0.00613352	0.00997147	0.00383795	0.665352	17.0492	21.6497	4.60054	0.319735	24	NO CHANGE	NO CHANGE	NO CHANGE
Valine	0.322961	0.694402	0.914605	0.79146	-0.123146	0.0187461	0.0606662	0.0146954	-0.0459708	0.5139	15.6064	14.3986	-1.20777	0.927445	24	NO CHANGE	NO CHANGE	DOWN
d-Mannonic acid	0.339622	0.00192033	0.0349315	0.0330374	-0.00189404	0.668731	0.00556326	0.0101076	0.00454436	0.469357	9.72426	13.8774	4.1531	0.236831	24	NO CHANGE	NO CHANGE	NO CHANGE
Arachidic acid	0.351869	0.306676	0.0813671	0.077028	-0.00433915	0.351814	0.00472072	0.00451328	-0.000207445	0.974677	16.3094	20.9939	4.6845	0.390034	24	NO CHANGE	NO CHANGE	NO CHANGE
Glutamic acid	0.366314	0.0268879	2.26758	2.36588	0.0982986	0.352544	0.105272	0.23552	0.130248	0.383249	3.4838	23.2087	-4.2751	0.309799	24	NO CHANGE	NO CHANGE	NO CHANGE
Threonine	0.367039	0.495062	0.546613	0.568064	0.021451	0.641411	0.0408106	0.033205	-0.00760564	0.906864	4.26683	8.15126	3.88443	0.569973	24	NO CHANGE	NO CHANGE	NO CHANGE
Ribose 5--phosphate	0.433522	0.196717	0.0428913	0.0302025	-0.0126888	0.0770134	0.00533122	0.00976154	0.00443032	0.653171	6.21802	23.6594	-6.55861	0.25427	24	NO CHANGE	NO CHANGE	NO CHANGE
Oleic acid-iso2	0.553645	0.966878	0.188059	0.125528	-0.0625309	0.0181474	0.019164	0.000650893	-0.0185131	0.602053	9.25737	22.4173	-10.8401	0.941226	24	NO CHANGE	NO CHANGE	DOWN
Lactic acid	0.570992	0.034859	4.46061	4.34923	-0.111377	0.158571	0.0417139	0.19172	0.150006	0.178594	1.99889	8.5121	6.51321	0.373333	24	NO CHANGE	NO CHANGE	NO CHANGE
Sarcosine	0.644117	0.00953377	0.0373189	0.0229649	-0.014354	0.00175906	0.00248604	0.0076115	0.00512546	0.386867	9.62381	14.6562	5.03244	0.456406	24	NO CHANGE	NO CHANGE	DOWN
Stearic acid	0.714934	0.634228	3.9818	3.95947	-0.0223251	0.743193	0.023357	0.0350502	0.0116931	0.903335	3.53589	16.5756	-10.9603	0.415629	24	NO CHANGE	NO CHANGE	NO CHANGE
myo-Inositol	0.739572	0.744555	0.423857	0.295063	-0.128794	6.4886e-05	0.0115141	0.00595842	-0.00555571	0.8859	12.9167	13.3565	0.439802	0.982241	24	NO CHANGE	NO CHANGE	DOWN
Adenine	0.818287	0.0341968	0.0368696	0.0297816	-0.00708803	0.124765	0.00133245	0.00653647	0.00520402	0.417699	23.9404	0.893164	0.952718	0.942461	24	NO CHANGE	NO CHANGE	NO CHANGE
ID	Presence of rhythmicity (p-value) for CAF_VH	Presence of rhythmicity (p-value) for CAF_GSPE	CAF_VH mesor estimate	CAF_GSPE mesor estimate	Mesor difference estimate	P-value for mesor difference	CAF_VH amplitude estimate	CAF_GSPE amplitude estimate	Amplitude difference estimate	P-value for amplitude difference	CAF_VH peak time hours	CAF_GSPE peak time hours	Phase difference estimate	P-value for difference in phase	Shared period estimate	Change for Amplitude	Change for Phase	Change for Mesor
Xanthosine	0.088749	0.00955428	0.0825634	0.0913551	0.00879173	0.575847	0.0257894	0.051256	0.0254666	0.256379	15.5239	13.5556	-1.96834	0.451114	24	NO CHANGE	NO CHANGE	NO CHANGE
d-Xylitol	0.777879	0.00981651	0.0165811	0.0190522	0.00247101	0.253259	0.000397401	0.00801908	0.00762168	0.0170785	14.7657	13.1675	-1.5982	0.938012	24	UP	NO CHANGE	NO CHANGE
2-HydroxyButyric acid	0.28164	0.0165156	0.586084	0.507834	-0.0782508	0.266692	0.0824275	0.176558	0.0941309	0.343181	16.8852	17.9279	1.04264	0.769783	24	NO CHANGE	NO CHANGE	NO CHANGE
Glycerol	0.173661	0.0174343	0.184927	0.183878	-0.00104886	0.97418	0.0468042	0.0862155	0.0394113	0.393175	16.7909	13.3781	-3.41282	0.2626	24	NO CHANGE	NO CHANGE	NO CHANGE
d-Galactitol	0.361792	0.0176666	0.0210317	0.0229711	0.00193946	0.299019	0.0011919	0.00613764	0.00494573	0.0671103	11.2262	14.4705	3.24428	0.591756	24	NO CHANGE	NO CHANGE	NO CHANGE
Malic acid	0.00124861	0.0252973	2.01194	2.02496	0.0130224	0.890274	0.335488	0.262373	-0.0731148	0.584923	4.22276	0.190146	-4.03262	0.0275786	24	NO CHANGE	ADVANCE	NO CHANGE
Adenine	0.0341968	0.0284727	0.0297816	0.0331877	0.00340605	0.348783	0.00653647	0.0104092	0.0038727	0.449907	0.893164	14.4555	-10.4377	0.000251063	24	NO CHANGE	ADVANCE	NO CHANGE
d-Glucuronic acid	0.0177031	0.0332086	0.00342181	0.00432035	0.000898541	0.0946725	0.0010489	0.00148235	0.000433441	0.559207	16.9358	13.9364	-2.99936	0.205737	24	NO CHANGE	NO CHANGE	NO CHANGE
Phosphoric acid	0.661775	0.0367005	5.45524	5.47885	0.0236065	0.622162	0.0245446	0.0893938	0.0648492	0.341582	11.6035	13.0057	1.4022	0.85578	24	NO CHANGE	NO CHANGE	NO CHANGE
Leucine	0.527564	0.040437	0.866821	0.917574	0.0507531	0.372313	0.0290048	0.148436	0.119432	0.142958	15.9945	17.4611	1.46664	0.846517	24	NO CHANGE	NO CHANGE	NO CHANGE
Aspartic acid	0.703318	0.0415424	0.913817	1.01118	0.0973668	0.242792	0.0232601	0.222742	0.199482	0.0952131	4.06408	21.3265	-6.73754	0.620647	24	NO CHANGE	NO CHANGE	NO CHANGE
d-Ribose	0.144901	0.0461781	0.0231441	0.0302654	0.00712132	0.21975	0.00997147	0.0105243	0.000552787	0.9455	21.6497	15.7078	-5.94196	0.0573968	24	NO CHANGE	NO CHANGE	NO CHANGE
Isoleucine	0.479167	0.0526763	0.500005	0.528615	0.0286095	0.436814	0.0204481	0.0913688	0.0709207	0.178024	16.3927	17.4213	1.02861	0.883223	24	NO CHANGE	NO CHANGE	NO CHANGE
d-Glucose	0.361647	0.0556422	7.22641	7.25236	0.0259472	0.27443	0.0190224	0.0546219	0.0355995	0.288686	13.5259	15.4365	1.91064	0.702164	24	NO CHANGE	NO CHANGE	NO CHANGE
Xanthine	0.175929	0.0560177	0.108112	0.139821	0.0317084	0.381559	0.0501402	0.0759572	0.025817	0.612648	16.2523	13.3302	-2.92207	0.377092	24	NO CHANGE	NO CHANGE	NO CHANGE
Proline	0.174972	0.0580543	1.62655	1.70548	0.078936	0.350271	0.106874	0.188482	0.0816075	0.493005	16.3455	17.2063	0.860833	0.802662	24	NO CHANGE	NO CHANGE	NO CHANGE
Hydroxyphenyllactic acid	0.800457	0.0619415	0.473901	0.469039	-0.00486228	0.948806	0.0145051	0.18369	0.169185	0.122783	22.61	18.5856	-4.02441	0.840615	24	NO CHANGE	NO CHANGE	NO CHANGE
Valine	0.694402	0.0637532	0.79146	0.829137	0.0376773	0.457849	0.0146954	0.122607	0.107911	0.139023	14.3986	17.2287	2.83007	0.830494	24	NO CHANGE	NO CHANGE	NO CHANGE
d-Gluconic acid	0.0297763	0.0646116	0.0787651	0.0857655	0.00700032	0.673174	0.0411067	0.0322178	-0.00888892	0.704801	15.8591	14.2396	-1.61953	0.518091	24	NO CHANGE	NO CHANGE	NO CHANGE
Phenylalanine	0.714423	0.0715765	0.436674	0.452247	0.0155732	0.622179	0.00841103	0.0745567	0.0661457	0.146228	19.3547	16.997	-2.3577	0.870059	24	NO CHANGE	NO CHANGE	NO CHANGE
Succinic acid	0.279561	0.0722593	1.06849	1.11131	0.0428286	0.619663	0.0848949	0.184329	0.0994344	0.417063	20.0874	13.8128	-6.27456	0.149396	24	NO CHANGE	NO CHANGE	NO CHANGE
Fumaric acid	0.00900361	0.0783087	3.08791	3.26087	0.17296	0.17071	0.335782	0.257473	-0.0783094	0.655684	2.7509	23.355	-3.39595	0.150964	24	NO CHANGE	NO CHANGE	NO CHANGE
Citric acid	0.277696	0.0805166	0.337244	0.369332	0.0320875	0.611662	0.0611253	0.132484	0.0713587	0.426356	4.2381	22.3244	-5.91368	0.180497	24	NO CHANGE	NO CHANGE	NO CHANGE
d-Mannonic acid	0.00192033	0.0823132	0.0330374	0.0396959	0.00665852	0.0788853	0.0101075	0.00835549	-0.00175206	0.736354	13.8774	15.6072	1.72979	0.430329	24	NO CHANGE	NO CHANGE	NO CHANGE
Glycerol-1-phosphate	0.35364	0.0842049	1.30788	1.42633	0.118453	0.262235	0.0861129	0.216062	0.129949	0.382159	3.9063	18.4785	-9.42778	0.0672007	24	NO CHANGE	NO CHANGE	NO CHANGE
Sarcosine	0.00953377	0.100979	0.0229649	0.026246	0.00328109	0.233314	0.0076115	0.00504839	-0.00256312	0.506229	14.6562	22.555	7.89871	0.00329839	24	NO CHANGE	NO CHANGE	NO CHANGE
myo-Inositol	0.744558	0.103722	0.295063	0.315349	0.0202857	0.283663	0.00595833	0.033486	0.0275277	0.303172	13.3564	19.0043	5.64794	0.643612	24	NO CHANGE	NO CHANGE	NO CHANGE
adenosine-5-monophosphate_adenosine-5-diphosphate_adenosine-5-triphosphate	0.243673	0.108342	0.590189	0.600661	0.0104722	0.874226	0.0868124	0.10244	0.0156273	0.86735	6.28944	23.9343	-6.35511	0.104527	24	NO CHANGE	NO CHANGE	NO CHANGE
uridine 5-monophosphate	0.126882	0.111221	0.229332	0.220289	-0.00904247	0.768492	0.0518847	0.049419	-0.00246569	0.954704	5.06376	1.06797	-3.9958	0.229213	24	NO CHANGE	NO CHANGE	NO CHANGE
Glucose 6-phosphate	0.0390669	0.112421	0.0472498	0.0515918	0.004342	0.682977	0.027464	0.0150123	-0.0124517	0.409931	5.63449	4.27544	-1.35905	0.659412	24	NO CHANGE	NO CHANGE	NO CHANGE
Fructose 6-phosphate	0.0328658	0.112751	0.0221121	0.0241922	0.00208005	0.637145	0.0116751	0.00637879	-0.00529627	0.39801	5.31907	4.22313	-1.09594	0.715459	24	NO CHANGE	NO CHANGE	NO CHANGE
4-Hydroxyproline	0.879634	0.13498	0.225995	0.256503	0.0305074	0.42513	0.00519902	0.0657523	0.0605533	0.265805	2.13637	22.2828	-3.85357	0.890616	24	NO CHANGE	NO CHANGE	NO CHANGE
Nicotinamide	0.268189	0.135461	0.74166	0.833501	0.0918409	0.162805	0.0543844	0.122938	0.0685541	0.455168	19.3442	15.9767	-3.36754	0.498913	24	NO CHANGE	NO CHANGE	NO CHANGE
Methionine	0.226199	0.144994	1.06422	1.07273	0.00850765	0.635081	0.019003	0.0311651	0.0121621	0.631434	15.5291	17.4802	1.95114	0.643817	24	NO CHANGE	NO CHANGE	NO CHANGE
Adenosine	0.535923	0.152283	0.163645	0.186373	0.0227287	0.41302	0.016295	0.0439688	0.0276738	0.480216	20.849	14.4146	-6.43436	0.354813	24	NO CHANGE	NO CHANGE	NO CHANGE
Oleic acid-iso2	0.966876	0.165149	0.125528	0.126769	0.00124018	0.954119	0.000650885	0.03821	0.0375592	0.224575	22.4204	18.239	-4.18146	0.973633	24	NO CHANGE	NO CHANGE	NO CHANGE
d-Sorbitol	0.0753795	0.165593	0.118465	0.279683	0.161218	0.282609	0.0523693	0.302662	0.250293	0.239245	17.1359	8.02844	-9.10743	0.410023	24	NO CHANGE	NO CHANGE	NO CHANGE
Cholesterol	0.606923	0.179671	3.28262	3.38774	0.10512	0.0506504	0.0282748	0.0692781	0.0410033	0.576768	22.0876	9.8264	11.7388	0.128883	24	NO CHANGE	NO CHANGE	NO CHANGE
Glycine	0.211638	0.204136	1.8425	1.99892	0.156415	0.0514521	0.11528	0.0849708	-0.030309	0.781885	19.5506	14.9848	-4.56588	0.295688	24	NO CHANGE	NO CHANGE	NO CHANGE
Taurine	0.0867314	0.211869	1.85301	1.54019	-0.312824	0.320123	0.443838	0.479095	0.0352565	0.936239	11.3079	16.9088	5.60099	0.133971	24	NO CHANGE	NO CHANGE	NO CHANGE
Ribose 5--phosphate	0.196714	0.254661	0.0302025	0.0359259	0.0057234	0.346925	0.0097616	0.0053211	-0.0044405	0.603671	23.6594	16.7155	-6.94391	0.167046	24	NO CHANGE	NO CHANGE	NO CHANGE
Inosine	0.59705	0.271219	0.472714	0.565394	0.0926797	0.370595	0.0449244	0.135094	0.0901692	0.536245	5.09921	16.2913	11.1921	0.230462	24	NO CHANGE	NO CHANGE	NO CHANGE
Alanine	0.0327056	0.292125	3.19459	3.25618	0.0615825	0.351608	0.12261	0.0836102	-0.0390003	0.674514	8.49894	13.8157	5.31671	0.150646	24	NO CHANGE	NO CHANGE	NO CHANGE
Sedoheptulose	0.0562258	0.293438	0.0201296	0.0215475	0.00141795	0.59887	0.00497716	0.00319955	-0.00177761	0.640807	3.31559	16.7273	-10.5882	0.00946413	24	NO CHANGE	NO CHANGE	NO CHANGE
Oxoproline	0.221589	0.323744	7.06727	6.68785	-0.379418	0.31862	0.408606	0.431765	0.0231588	0.965331	11.4991	17.107	5.60797	0.253537	24	NO CHANGE	NO CHANGE	NO CHANGE
Palmitoleic acid	0.0203809	0.376946	0.0592126	0.0682652	0.00905263	0.393586	0.0106209	0.0129891	0.00236826	0.873742	10.0387	19.253	9.21435	0.0684718	24	NO CHANGE	NO CHANGE	NO CHANGE
Oleic acid-iso1	0.664939	0.389551	0.456419	0.420138	-0.0362804	0.598633	0.0304273	0.0600856	0.0296582	0.760511	10.8942	18.8203	7.92604	0.415572	24	NO CHANGE	NO CHANGE	NO CHANGE
inosine 5-monophosphate	0.0558373	0.389801	0.0489588	0.0573965	0.00843773	0.330078	0.0147781	0.00867168	-0.00610645	0.615788	5.16894	6.1525	0.983567	0.822551	24	NO CHANGE	NO CHANGE	NO CHANGE
Pyruvic acid	0.0619841	0.395781	0.458307	0.460098	0.00179112	0.957084	0.0604105	0.0316406	-0.0287699	0.54252	8.47904	20.9709	-11.5081	0.016562	24	NO CHANGE	NO CHANGE	NO CHANGE
Arachidic acid	0.306684	0.39777	0.077028	0.0866648	0.00963683	0.109725	0.00451328	0.00616633	0.00165306	0.842361	20.9939	11.4735	-9.52038	0.130863	24	NO CHANGE	NO CHANGE	NO CHANGE
Urea	0.00135901	0.398076	0.828808	0.773706	-0.0551022	0.366819	0.222536	0.0565581	-0.165978	0.0612568	6.69095	2.76996	-3.92099	0.356924	24	NO CHANGE	NO CHANGE	NO CHANGE
a-ketoglutaric acid	0.231688	0.400926	0.0408917	0.0502795	0.00938778	0.17629	0.00740331	0.00652148	-0.000881832	0.927143	0.36563	22.6891	-1.67651	0.752994	24	NO CHANGE	NO CHANGE	NO CHANGE
Lignoceric acid	0.852905	0.413024	0.533785	0.461005	-0.0727799	0.616141	0.0302332	0.105609	0.075376	0.713206	0.59797	9.79823	9.20026	0.629577	24	NO CHANGE	NO CHANGE	NO CHANGE
Stearic acid	0.634241	0.450437	3.95947	4.07424	0.11477	0.182128	0.0350513	0.0731666	0.0381154	0.750082	16.5756	13.4702	-3.1054	0.76131	24	NO CHANGE	NO CHANGE	NO CHANGE
Hypoxanthine	0.696201	0.458505	0.126125	0.160637	0.0345113	0.266963	0.0102383	0.0263911	0.0161528	0.710372	9.64444	15.5297	5.88524	0.632835	24	NO CHANGE	NO CHANGE	NO CHANGE
d-Maltose	0.828067	0.495371	0.364296	0.312891	-0.0514048	0.615275	0.024295	0.0643133	0.0400183	0.781685	1.55959	9.9171	8.35752	0.626799	24	NO CHANGE	NO CHANGE	NO CHANGE
Lactic acid	0.034859	0.561605	4.34923	4.3807	0.0314633	0.714278	0.19172	0.052705	-0.139015	0.258034	8.5121	13.207	4.69488	0.469022	24	NO CHANGE	NO CHANGE	NO CHANGE
Glutamic acid	0.0268879	0.682491	2.36588	2.54462	0.178744	0.206106	0.235518	0.0713498	-0.164168	0.407371	23.2087	16.0559	-7.15278	0.362108	24	NO CHANGE	NO CHANGE	NO CHANGE
Ornithine	0.290391	0.720249	0.104621	0.12825	0.0236293	0.147299	0.0103501	0.00743193	-0.00291821	0.897223	9.52384	4.59226	-4.93158	0.626371	24	NO CHANGE	NO CHANGE	NO CHANGE
Threonine	0.495065	0.720928	0.568064	0.658708	0.0906433	0.130756	0.0332066	0.0245203	-0.00868631	0.916604	8.15126	9.63135	1.48009	0.896331	24	NO CHANGE	NO CHANGE	NO CHANGE
Serine	0.476572	0.362129	1.19111	1.59163	0.400515	0.0331085	0.109555	0.19128	0.0817254	0.748008	6.12091	4.56218	-1.55873	0.829152	24	NO CHANGE	NO CHANGE	UP
ID	Presence of rhythmicity (p-value) for STD	Presence of rhythmicity (p-value) for CAF_GSPE	STD mesor estimate	CAF_GSPE mesor estimate	Mesor difference estimate	P-value for mesor difference	STD amplitude estimate	CAF_GSPE amplitude estimate	Amplitude difference estimate	P-value for amplitude difference	STD peak time hours	CAF_GSPE peak time hours	Phase difference estimate	P-value for difference in phase	Shared period estimate	Change for Amplitude	Change for Phase	Change for Mesor
Xanthosine	0.0079476	0.00955461	0.0920324	0.0913551	-0.000677337	0.96614	0.0458608	0.0512561	0.00539528	0.811132	15.359	13.5556	-1.80335	0.316645	24	NO CHANGE	NO CHANGE	NO CHANGE
d-Xylitol	0.268239	0.00981651	0.0208448	0.0190522	-0.00179264	0.475355	0.00263997	0.008019	0.00537903	0.136432	14.3235	13.1675	-1.15599	0.761576	24	NO CHANGE	NO CHANGE	NO CHANGE
2-HydroxyButyric acid	0.00229268	0.0165157	0.635114	0.507834	-0.12728	0.0632484	0.253163	0.176558	-0.0766049	0.416435	17.0411	17.9279	0.886796	0.612586	24	NO CHANGE	NO CHANGE	NO CHANGE
Glycerol	0.00556493	0.0174342	0.209842	0.183878	-0.0259641	0.404273	0.0979863	0.0862156	-0.0117707	0.787936	16.264	13.3781	-2.88595	0.122373	24	NO CHANGE	NO CHANGE	NO CHANGE
d-Galactitol	0.113975	0.0176665	0.0204089	0.0229711	0.00256224	0.173945	0.00215005	0.00613763	0.00398759	0.136038	11.3687	14.4705	3.1018	0.376899	24	NO CHANGE	NO CHANGE	NO CHANGE
Malic acid	0.000304118	0.025298	1.98689	2.02496	0.0380683	0.73437	0.573609	0.262373	-0.311236	0.0580468	2.22758	0.190146	-2.03743	0.261976	24	NO CHANGE	NO CHANGE	NO CHANGE
Adenine	0.818286	0.0284727	0.0368696	0.0331877	-0.00368199	0.468744	0.00133245	0.0104091	0.00907663	0.21126	23.9404	14.4555	-9.48498	0.517971	24	NO CHANGE	NO CHANGE	NO CHANGE
d-Glucuronic acid	0.0309318	0.0332085	0.00467986	0.00432035	-0.000359506	0.570929	0.001525	0.00148234	-4.2664e-05	0.961954	16.001	13.9364	-2.06451	0.367466	24	NO CHANGE	NO CHANGE	NO CHANGE
Phosphoric acid	0.0682499	0.0367004	5.53431	5.47885	-0.0554619	0.223874	0.0991796	0.0893938	-0.00978574	0.877663	15.6064	13.0057	-2.60071	0.319132	24	NO CHANGE	NO CHANGE	NO CHANGE
Leucine	0.221293	0.040437	1.01356	0.917574	-0.0959823	0.154617	0.0844232	0.148436	0.0640132	0.49545	16.8816	17.4611	0.579555	0.86627	24	NO CHANGE	NO CHANGE	NO CHANGE
Aspartic acid	0.0334047	0.0415424	0.963321	1.01118	0.0478625	0.571848	0.155441	0.222742	0.0673014	0.574031	0.120031	21.3265	-2.79349	0.274951	24	NO CHANGE	NO CHANGE	NO CHANGE
d-Ribose	0.322824	0.046178	0.0334239	0.0302654	-0.00315845	0.564007	0.00613352	0.0105244	0.00439088	0.5706	17.0492	15.7077	-1.34145	0.733367	24	NO CHANGE	NO CHANGE	NO CHANGE
Isoleucine	0.24752	0.0526763	0.584544	0.528615	-0.0559292	0.200337	0.05118	0.0913683	0.0401882	0.510263	16.539	17.4213	0.882344	0.810433	24	NO CHANGE	NO CHANGE	NO CHANGE
d-Glucose	0.039782	0.0556423	7.21887	7.25236	0.0334884	0.158566	0.0450558	0.0546219	0.00956615	0.771687	13.8237	15.4365	1.61277	0.530253	24	NO CHANGE	NO CHANGE	NO CHANGE
Xanthine	0.1368	0.0560169	0.15809	0.139821	-0.0182696	0.650015	0.068339	0.0759572	0.00761817	0.893376	16.3504	13.3302	-3.02022	0.322123	24	NO CHANGE	NO CHANGE	NO CHANGE
Proline	0.0760339	0.0580545	1.80056	1.70548	-0.0950771	0.317159	0.184439	0.188482	0.0040428	0.97577	16.3408	17.2063	0.865524	0.751201	24	NO CHANGE	NO CHANGE	NO CHANGE
Hydroxyphenyllactic acid	0.00542024	0.0619415	0.480644	0.469039	-0.0116055	0.8929	0.268172	0.183691	-0.0844812	0.49025	16.8285	18.5856	1.75712	0.421519	24	NO CHANGE	NO CHANGE	NO CHANGE
Valine	0.322961	0.0637532	0.914605	0.829137	-0.0854683	0.164713	0.0606662	0.122607	0.0619404	0.470327	15.6064	17.2287	1.6223	0.702416	24	NO CHANGE	NO CHANGE	NO CHANGE
d-Gluconic acid	0.014415	0.0646116	0.109662	0.0857655	-0.0238962	0.211782	0.0593384	0.0322178	-0.0271207	0.313705	16.4288	14.2396	-2.18921	0.392607	24	NO CHANGE	NO CHANGE	NO CHANGE
Phenylalanine	0.240455	0.0715765	0.509138	0.452247	-0.0568904	0.119407	0.0398931	0.0745566	0.0346636	0.493967	14.2776	16.997	2.71935	0.48475	24	NO CHANGE	NO CHANGE	NO CHANGE
Succinic acid	0.0428543	0.0722608	0.937158	1.11131	0.174157	0.0533389	0.172787	0.184329	0.0115428	0.92515	9.29361	13.8128	4.51923	0.0948509	24	NO CHANGE	NO CHANGE	NO CHANGE
Fumaric acid	0.00137752	0.0783089	3.34508	3.26087	-0.0842145	0.55818	0.602791	0.257473	-0.345318	0.0973297	2.74985	23.3549	-3.39491	0.150272	24	NO CHANGE	NO CHANGE	NO CHANGE
Citric acid	0.0399203	0.0805144	0.332781	0.369332	0.0365513	0.549586	0.111425	0.132484	0.0210591	0.806849	4.18312	22.3244	-5.85871	0.0393702	24	NO CHANGE	NO CHANGE	NO CHANGE
d-Mannonic acid	0.339622	0.082311	0.0349315	0.0396959	0.00476448	0.354988	0.00556326	0.00835549	0.00279222	0.699522	9.72425	15.6071	5.88289	0.170476	24	NO CHANGE	NO CHANGE	NO CHANGE
Glycerol-1-phosphate	0.141185	0.084205	1.31215	1.42633	0.114183	0.295456	0.15286	0.216062	0.0632027	0.679446	3.82325	18.4785	-9.34472	0.00834895	24	NO CHANGE	NO CHANGE	NO CHANGE
Sarcosine	0.644118	0.100979	0.0373189	0.026246	-0.0110729	0.0145971	0.00248604	0.00504839	0.00256234	0.672054	9.62381	22.555	-11.0689	0.138761	24	NO CHANGE	NO CHANGE	DOWN
myo-Inositol	0.73957	0.103722	0.423857	0.315349	-0.108508	0.00054439	0.0115142	0.033486	0.0219718	0.577346	12.9167	19.0043	6.08765	0.53396	24	NO CHANGE	NO CHANGE	DOWN
adenosine-5-monophosphate_adenosine-5-diphosphate_adenosine-5-triphosphate	0.00808279	0.108342	0.594887	0.600661	0.00577461	0.923625	0.187041	0.10244	-0.0846011	0.325182	6.91299	23.9343	-6.97865	0.0106557	24	NO CHANGE	NO CHANGE	NO CHANGE
uridine 5-monophosphate	0.0138021	0.111221	0.213677	0.220289	0.00661252	0.836766	0.0978316	0.0494202	-0.0484114	0.29122	6.21701	1.06792	-5.14909	0.072579	24	NO CHANGE	NO CHANGE	NO CHANGE
Glucose 6-phosphate	0.00303295	0.112422	0.0550687	0.0515918	-0.00347696	0.730783	0.0401505	0.0150123	-0.0251382	0.0870828	5.00816	4.27543	-0.732734	0.789421	24	NO CHANGE	NO CHANGE	NO CHANGE
Fructose 6-phosphate	0.00399853	0.112754	0.0258031	0.0241922	-0.00161091	0.719932	0.0175965	0.00637888	-0.0112176	0.0859725	5.03694	4.22322	-0.813721	0.77604	24	NO CHANGE	NO CHANGE	NO CHANGE
4-Hydroxyproline	0.0737025	0.134978	0.227169	0.256503	0.0293337	0.356311	0.0307227	0.0657523	0.0350296	0.434952	7.08081	22.2828	-8.79801	0.0503126	24	NO CHANGE	NO CHANGE	NO CHANGE
Nicotinamide	0.148123	0.135461	0.903576	0.833501	-0.0700753	0.344161	0.104437	0.122938	0.0185018	0.858637	19.604	15.9767	-3.62734	0.308242	24	NO CHANGE	NO CHANGE	NO CHANGE
Methionine	0.04675	0.144994	1.1305	1.07273	-0.0577705	0.0103327	0.0475911	0.0311651	-0.016426	0.583046	17.1131	17.4802	0.367126	0.905461	24	NO CHANGE	NO CHANGE	DOWN
Adenosine	0.236009	0.152283	0.176861	0.186373	0.00951268	0.811284	0.0592563	0.0439688	-0.0152875	0.78617	11.2008	14.4146	3.21381	0.458024	24	NO CHANGE	NO CHANGE	NO CHANGE
Oleic acid-iso2	0.553645	0.165149	0.188059	0.126769	-0.0612907	0.0435194	0.0191637	0.0382091	0.0190455	0.6449	9.25752	18.2389	8.9814	0.174953	24	NO CHANGE	NO CHANGE	DOWN
d-Sorbitol	0.0111113	0.165594	0.156198	0.279683	0.123485	0.409745	0.0934076	0.302662	0.209254	0.324651	16.2486	8.02844	-8.22019	0.203908	24	NO CHANGE	NO CHANGE	NO CHANGE
Cholesterol	0.103333	0.179669	3.54605	3.38774	-0.158309	0.00215722	0.0770981	0.0692776	-0.0078205	0.906236	10.0349	9.82641	-0.208503	0.95222	24	NO CHANGE	NO CHANGE	DOWN
Glycine	0.178426	0.204136	1.92772	1.99892	0.0711917	0.285089	0.0951109	0.0849709	-0.01014	0.913313	12.5557	14.9847	2.42901	0.542101	24	NO CHANGE	NO CHANGE	NO CHANGE
Taurine	0.0103658	0.211869	1.67234	1.54019	-0.132152	0.703059	0.956071	0.479095	-0.476977	0.334349	17.2362	16.9088	-0.327414	0.915549	24	NO CHANGE	NO CHANGE	NO CHANGE
Ribose 5--phosphate	0.433524	0.254658	0.0428913	0.0359259	-0.00696536	0.227277	0.00533129	0.0053211	-1.01937e-05	0.998989	6.21788	16.7155	10.4976	0.0775711	24	NO CHANGE	NO CHANGE	NO CHANGE
Inosine	0.125106	0.271218	0.666193	0.565394	-0.100799	0.38759	0.183248	0.135094	-0.0481542	0.768947	21.2065	16.2913	-4.91517	0.233486	24	NO CHANGE	NO CHANGE	NO CHANGE
Alanine	0.115239	0.292124	3.18853	3.25618	0.0676475	0.345785	0.108452	0.0836102	-0.0248414	0.80506	4.83357	13.8157	8.98209	0.0360956	24	NO CHANGE	NO CHANGE	NO CHANGE
Sedoheptulose	0.127551	0.293443	0.024647	0.0215475	-0.00309946	0.31895	0.00516552	0.00319955	-0.00196596	0.652369	4.92165	16.7273	11.8057	0.0105502	24	NO CHANGE	NO CHANGE	NO CHANGE
Oxoproline	0.0112693	0.323744	6.8948	6.68785	-0.20695	0.579988	0.911809	0.431764	-0.480044	0.366432	18.3426	17.107	-1.23556	0.735233	24	NO CHANGE	NO CHANGE	NO CHANGE
Serine	0.00356138	0.362129	0.90614	1.59163	0.685485	0.000100232	0.215015	0.19128	-0.0237352	0.91146	3.6403	4.56218	0.921874	0.819308	24	NO CHANGE	NO CHANGE	UP
Palmitoleic acid	0.0332514	0.376936	0.0781756	0.0682652	-0.00991033	0.389513	0.0176392	0.012989	-0.00465014	0.773843	7.71116	19.2532	11.542	0.00971707	24	NO CHANGE	NO CHANGE	NO CHANGE
Oleic acid-iso1	0.135937	0.389551	0.246949	0.420138	0.173189	0.00191694	0.0347834	0.0600848	0.0253014	0.724289	0.754098	18.8202	-5.93394	0.359884	24	NO CHANGE	NO CHANGE	UP
inosine 5-monophosphate	0.00106531	0.389801	0.0526059	0.0573965	0.00479065	0.593741	0.0330639	0.00867172	-0.0243922	0.0627351	8.09748	6.15248	-1.945	0.63418	24	NO CHANGE	NO CHANGE	NO CHANGE
Pyruvic acid	0.238648	0.395787	0.611999	0.460098	-0.1519	0.000174473	0.0411843	0.0316406	-0.0095437	0.847369	8.85221	20.9709	-11.8813	0.0332571	24	NO CHANGE	NO CHANGE	DOWN
Arachidic acid	0.351869	0.397763	0.0813671	0.0866648	0.00529768	0.390599	0.00472072	0.00616633	0.00144561	0.867519	16.3094	11.4735	-4.83588	0.441214	24	NO CHANGE	NO CHANGE	NO CHANGE
Urea	0.0541195	0.398076	1.03725	0.773706	-0.263541	0.00096244	0.161783	0.0565581	-0.105225	0.303071	6.40632	2.76996	-3.63635	0.479325	24	NO CHANGE	NO CHANGE	DOWN
a-ketoglutaric acid	0.117987	0.400925	0.0468242	0.0502795	0.00345531	0.618439	0.010261	0.00652162	-0.00373939	0.702816	2.27227	22.6893	-3.583	0.458086	24	NO CHANGE	NO CHANGE	NO CHANGE
Lignoceric acid	0.0801948	0.413024	0.373883	0.461005	0.0871219	0.463077	0.205869	0.105609	-0.100259	0.549728	23.6912	9.79823	10.1071	0.0432022	24	NO CHANGE	NO CHANGE	NO CHANGE
Stearic acid	0.714958	0.450437	3.9818	4.07424	0.0924453	0.25758	0.0233571	0.0731667	0.0498097	0.662853	3.53588	13.4703	9.93437	0.475166	24	NO CHANGE	NO CHANGE	NO CHANGE
Hypoxanthine	0.128885	0.458505	0.201446	0.160637	-0.0408088	0.29819	0.0680723	0.026392	-0.0416804	0.450178	21.5117	15.5297	-5.98199	0.325352	24	NO CHANGE	NO CHANGE	NO CHANGE
d-Maltose	0.0969935	0.495371	0.265784	0.312891	0.047107	0.612984	0.165149	0.0643129	-0.100836	0.445363	23.8377	9.91708	10.0794	0.0975477	24	NO CHANGE	NO CHANGE	NO CHANGE
Lactic acid	0.570992	0.561594	4.46061	4.3807	-0.0799132	0.330305	0.0417139	0.052705	0.010991	0.923877	1.99889	13.207	11.2081	0.244224	24	NO CHANGE	NO CHANGE	NO CHANGE
Glutamic acid	0.366315	0.682491	2.26758	2.54462	0.277042	0.0661645	0.105272	0.0713496	-0.0339228	0.869394	3.48392	16.0559	-11.428	0.232183	24	NO CHANGE	NO CHANGE	NO CHANGE
Ornithine	0.07627	0.720252	0.147477	0.12825	-0.0192265	0.459537	0.0577557	0.00743204	-0.0503237	0.176465	3.64505	4.59196	0.946918	0.943661	24	NO CHANGE	NO CHANGE	NO CHANGE
Threonine	0.367039	0.720928	0.546613	0.658708	0.112094	0.058525	0.0408109	0.0245203	-0.0162906	0.840448	4.26698	9.63136	5.36437	0.606726	24	NO CHANGE	NO CHANGE	NO CHANGE
